# Supplementary material for: Tris[4,4′-(ethene-1,2-di­yl)dipyridinium] deca­vanadate dihydrate
Source: Acta Crystallogr Sect E Struct Rep Online. 2010 Feb 24;66(Pt 3):m323–4. doi: 10.1107/S1600536810006215 (PMC2983728; doi:10.1107/S1600536810006215)
Supplement: Supplementary file 2 [file e-66-0m323-Isup2.hkl]

#
# h,k,l, Fc-squared, Fo-squared, sigma(Fo-squared) and status flag
#
data_I
_shelx_title ' co1275a in P -1'
_shelx_refln_list_code          4
_shelx_F_calc_maximum      257.83
_exptl_crystal_F_000       768.00
_reflns_d_resolution_high  0.7333
 
loop_
 _symmetry_equiv_pos_as_xyz
 'x, y, z'
 '-x, -y, -z'
 
_cell_length_a     9.7343
_cell_length_b    11.7754
_cell_length_c    12.2311
_cell_angle_alpha 113.072
_cell_angle_beta  105.396
_cell_angle_gamma  93.171
 
_shelx_F_squared_multiplier     1.000
 
loop_
 _refln_index_h
 _refln_index_k
 _refln_index_l
 _refln_F_squared_calc
 _refln_F_squared_meas
 _refln_F_squared_sigma
 _refln_observed_status
   2   0   0      767.22      852.13     11.15 o
   3   0   0    15653.73    18107.02    198.41 o
   4   0   0        2.06       -6.12     19.10 o
   5   0   0       91.94       80.50     22.42 o
   6   0   0      116.32       54.33     26.83 o
   7   0   0      113.69      102.98     31.43 o
   8   0   0     2719.87     2750.61     89.88 o
   9   0   0     7057.12     6987.06    150.67 o
  10   0   0       39.11       54.90     46.24 o
  11   0   0      931.56      928.06     76.89 o
 -11   1   0        9.46       34.38     47.65 o
 -10   1   0      430.90      460.80     55.74 o
  -9   1   0     2098.63     2254.56     89.95 o
  -8   1   0     1996.56     1884.55     77.50 o
  -7   1   0       91.34      105.93     28.21 o
  -6   1   0     1058.49     1065.22     41.42 o
  -5   1   0      474.62      361.61     21.01 o
  -4   1   0      434.84      440.92     10.69 o
  -3   1   0      576.08      579.04     10.44 o
  -2   1   0     2083.25     2427.26     45.87 o
  -1   1   0     9595.59    12705.76    185.68 o
   1   1   0     7798.04     9637.95     86.28 o
   2   1   0     2508.94     2793.39     30.61 o
   3   1   0     2543.80     2442.09     51.01 o
   4   1   0      658.52      640.55     34.23 o
   5   1   0       54.76       31.86     22.73 o
   6   1   0      142.22      133.87     17.12 o
   7   1   0      734.76      733.02     53.48 o
   8   1   0     1386.27     1451.96     80.86 o
   9   1   0      591.74      564.67     57.27 o
  10   1   0       49.18       58.78     45.27 o
  11   1   0      496.11      517.99     66.33 o
 -11   2   0       11.48        2.68     44.45 o
 -10   2   0      115.42      161.29     46.75 o
  -9   2   0       63.92       43.34     37.53 o
  -8   2   0      104.77       98.68     25.78 o
  -7   2   0     1136.79     1152.89     57.86 o
  -6   2   0      668.53      549.00     76.01 o
  -5   2   0      175.49      153.18     24.16 o
  -4   2   0     1938.58     1988.64     22.06 o
  -3   2   0     2587.02     2829.99    152.11 o
  -2   2   0      600.64      639.94     12.98 o
  -1   2   0     1611.27     1794.49     84.64 o
   0   2   0      963.41     1117.51     50.91 o
   1   2   0      520.37      567.70     15.25 o
   2   2   0       22.32       20.04     11.08 o
   3   2   0        3.19        2.92     11.26 o
   4   2   0       57.21       42.14     13.24 o
   5   2   0       51.30       62.21     15.59 o
   6   2   0      197.05      191.62     21.26 o
   7   2   0      195.81      187.24     22.93 o
   8   2   0        6.55       -0.68     19.11 o
   9   2   0       55.98       31.81     39.34 o
  10   2   0       85.72      134.25     50.33 o
  11   2   0        3.42       24.14     52.54 o
 -11   3   0      246.94      256.55     58.10 o
 -10   3   0       90.28       73.14     29.48 o
  -9   3   0      133.18      114.62     28.12 o
  -8   3   0      761.71      711.66     36.82 o
  -7   3   0      485.14      460.90     40.49 o
  -6   3   0      380.58      349.27     32.64 o
  -5   3   0      308.70      287.59      8.90 o
  -4   3   0      160.39      126.37     17.48 o
  -3   3   0      258.79      271.87     27.49 o
  -2   3   0      258.67      276.45     18.83 o
  -1   3   0     2186.46     2239.14     41.94 o
   0   3   0     8587.37     9719.14     86.52 o
   1   3   0     2983.47     3125.81    112.13 o
   2   3   0      260.53      221.24     10.39 o
   3   3   0      344.72      314.72     19.63 o
   4   3   0     1299.05     1316.10     33.84 o
   5   3   0      598.91      523.07     26.37 o
   6   3   0      180.41      172.11     22.39 o
   7   3   0       12.06       -1.36     20.13 o
   8   3   0      530.28      562.32     34.27 o
   9   3   0      807.98      775.96     64.96 o
  10   3   0       19.19       10.53     47.60 o
  11   3   0       99.22       31.04     54.10 o
 -11   4   0      753.68      867.28     52.09 o
 -10   4   0     1921.71     1963.17     64.00 o
  -9   4   0     4735.81     4697.07     85.93 o
  -8   4   0       21.85       38.41     31.84 o
  -7   4   0     2461.06     2409.76     75.18 o
  -6   4   0     2135.98     2093.69     65.32 o
  -5   4   0        3.08        8.18     22.24 o
  -4   4   0      838.54      745.49     24.25 o
  -3   4   0     5611.15     5587.19     89.39 o
  -2   4   0      891.45      915.78     32.45 o
  -1   4   0    10660.33    11345.99    439.49 o
   0   4   0     9772.90     8775.11     95.61 o
   2   4   0        5.86       13.39      7.48 o
   3   4   0     3617.92     3589.97     42.32 o
   4   4   0       83.55       75.04     16.94 o
   5   4   0     1536.44     1479.71     96.12 o
   6   4   0      827.84      805.17     43.77 o
   7   4   0      162.91      172.77     25.31 o
   8   4   0     2394.82     2630.92    107.09 o
   9   4   0     2826.39     2928.59    112.50 o
  10   4   0     1474.88     1577.52     94.31 o
 -11   5   0     1394.01     1329.57     59.66 o
 -10   5   0     3822.20     4046.23     87.38 o
  -9   5   0     2944.09     2919.09     96.06 o
  -8   5   0      662.37      636.91     50.46 o
  -7   5   0      504.43      454.90     42.76 o
  -6   5   0     1295.59     1276.66     55.70 o
  -5   5   0     2251.85     2221.08     43.00 o
  -4   5   0      811.46      802.80     26.92 o
  -3   5   0        6.69        4.75     13.10 o
  -2   5   0      837.09      802.62     35.33 o
  -1   5   0       31.82        9.78      8.84 o
   0   5   0      302.24      464.04     30.15 o
   1   5   0      122.41       79.56     22.71 o
   2   5   0      124.05      117.05      8.35 o
   3   5   0     3131.95     3071.61     51.84 o
   4   5   0      926.45      835.05     26.86 o
   5   5   0      154.34      143.45     18.56 o
   6   5   0        2.39       -9.81     21.76 o
   7   5   0      968.99      998.62     43.63 o
   8   5   0      805.89      801.82     69.43 o
   9   5   0      659.52      700.26     69.88 o
  10   5   0      366.97      357.34     67.04 o
 -11   6   0       28.03       37.39     33.10 o
 -10   6   0        0.65        6.05     39.43 o
  -9   6   0       12.24       13.95     36.64 o
  -8   6   0       18.95        6.72     31.73 o
  -7   6   0      197.66      185.64     36.02 o
  -6   6   0       61.92       60.98     26.37 o
  -5   6   0      808.09      809.23     26.49 o
  -4   6   0     2250.27     2158.97     44.96 o
  -3   6   0     2362.91     2249.41     58.92 o
  -2   6   0       34.65       44.04     12.29 o
  -1   6   0      558.52      595.78     39.58 o
   0   6   0      975.54     1018.97     44.67 o
   1   6   0      967.41      973.17     46.20 o
   2   6   0        0.01       -6.27     21.01 o
   3   6   0      187.93      205.96     22.78 o
   4   6   0      153.19      146.94     22.38 o
   5   6   0        0.25       -4.84     21.08 o
   6   6   0      368.83      367.08     25.87 o
   7   6   0      180.77      186.37     30.89 o
   8   6   0        2.15        4.48     28.33 o
   9   6   0      193.40      212.86     57.47 o
  10   6   0      137.12      109.88     58.17 o
 -11   7   0       90.78       61.45     48.05 o
 -10   7   0       50.83       75.88     43.26 o
  -9   7   0        3.73      -13.06     36.88 o
  -8   7   0      131.03      167.37     38.22 o
  -7   7   0      302.87      323.07     41.50 o
  -6   7   0       84.72       96.59     20.49 o
  -5   7   0       96.04       89.24     20.20 o
  -4   7   0      174.02      144.25     20.96 o
  -3   7   0      579.59      604.46     46.66 o
  -2   7   0       33.64       33.68     12.90 o
  -1   7   0      406.78      449.19     15.70 o
   0   7   0      134.02      115.16     26.99 o
   1   7   0       32.16       13.16     23.31 o
   2   7   0     1802.30     1694.33     66.05 o
   3   7   0       85.69       58.09     28.88 o
   4   7   0      941.56      894.23     39.02 o
   5   7   0       31.77       44.40     22.98 o
   6   7   0      860.52      869.55     42.37 o
   7   7   0      339.88      381.80     52.67 o
   8   7   0      204.85      202.72     47.47 o
 -11   8   0      360.79      336.50     42.22 o
 -10   8   0     1851.05     1897.09     93.25 o
  -9   8   0     2435.90     2614.40    102.16 o
  -8   8   0      249.80      236.43     44.16 o
  -7   8   0       57.84       55.94     34.44 o
  -6   8   0      311.49      302.61     26.89 o
  -5   8   0      188.74      166.95     18.52 o
  -4   8   0     2638.43     2640.18     52.84 o
  -3   8   0     1742.55     1706.69     38.91 o
  -2   8   0        1.39        2.39     12.80 o
  -1   8   0     4816.36     4913.98     85.64 o
   0   8   0     5130.20     4931.96    108.71 o
   1   8   0     1146.91     1131.35     59.42 o
   2   8   0        0.19        1.01     26.16 o
   3   8   0       60.27       94.30     31.68 o
   4   8   0       42.80       44.31     34.63 o
   5   8   0      503.67      448.41     35.02 o
   6   8   0        5.42       12.31     37.30 o
   7   8   0       41.04       34.02     42.46 o
   8   8   0     2080.24     2197.56    104.60 o
 -10   9   0     1694.84     1826.57     68.55 o
  -9   9   0     2885.33     2964.30     86.15 o
  -8   9   0      330.88      364.59     36.27 o
  -7   9   0      352.13      317.30     25.71 o
  -6   9   0      316.13      350.00     24.90 o
  -5   9   0       85.28       84.08     18.89 o
  -4   9   0       52.24       50.14     16.25 o
  -3   9   0       56.39       55.47     17.09 o
  -2   9   0      684.18      625.74     48.47 o
  -1   9   0     9643.45     9758.56    159.96 o
   0   9   0    10727.06    10344.59    167.88 o
   1   9   0      549.80      559.11     48.77 o
   2   9   0     1104.27     1048.01     65.01 o
   3   9   0     1174.62     1114.93     67.73 o
   4   9   0      359.21      313.26     48.47 o
   5   9   0        0.91        0.57     37.76 o
   6   9   0       25.19       40.08     42.23 o
   7   9   0       55.31       35.47     46.46 o
   8   9   0     1162.13     1364.17     92.74 o
 -10  10   0        0.43        1.05     34.70 o
  -9  10   0      200.39      218.93     35.35 o
  -8  10   0       55.94       59.45     33.34 o
  -7  10   0        0.61        5.23     20.68 o
  -6  10   0       73.17       62.35     20.29 o
  -5  10   0      241.51      221.05     22.24 o
  -4  10   0      547.93      547.76     48.13 o
  -3  10   0       82.34       98.40     34.90 o
  -2  10   0       47.09       34.43     33.42 o
  -1  10   0     1905.03     1780.94     77.94 o
   0  10   0      867.46      797.95     60.55 o
   1  10   0       15.49       21.82     35.63 o
   2  10   0      136.46       94.60     40.03 o
   3  10   0       13.91        9.86     41.17 o
   4  10   0        2.32       15.37     40.65 o
   5  10   0       49.39       49.54     41.03 o
   6  10   0       68.05       58.14     45.82 o
 -10  11   0      106.29      105.71     55.78 o
  -9  11   0        5.31      -26.09     46.98 o
  -8  11   0      132.71      153.71     50.63 o
  -7  11   0      136.66      162.25     30.95 o
  -6  11   0       21.27       13.02     28.07 o
  -5  11   0      375.01      372.78     36.77 o
  -4  11   0        0.04       14.29     34.67 o
  -3  11   0       91.23       98.80     39.64 o
  -2  11   0      698.06      709.48     58.79 o
  -1  11   0      678.97      701.51     59.91 o
   0  11   0        8.44       -9.83     38.51 o
   1  11   0        8.52       25.48     39.74 o
   2  11   0      439.14      431.58     57.80 o
   3  11   0      335.69      327.91     55.84 o
   4  11   0      209.96      248.85     54.09 o
   5  11   0       64.64       32.11     47.46 o
  -7  12   0       68.49       70.14     42.46 o
  -6  12   0        1.03       -0.62     32.45 o
  -5  12   0       96.66       72.22     32.24 o
  -4  12   0      808.95      799.42     46.67 o
  -3  12   0      275.27      222.63     48.02 o
  -2  12   0       43.15       21.20     41.64 o
  -1  12   0     3918.66     3983.41    130.21 o
   0  12   0      966.98     1096.36     80.21 o
   1  12   0      579.55      561.13     64.60 o
   2  12   0        9.72       -7.22     46.74 o
   3  12   0        0.23       23.72     47.17 o
  -6  13   0      269.63      262.30     56.92 o
  -5  13   0        0.02        6.12     34.61 o
  -4  13   0      212.92      232.42     38.09 o
  -3  13   0        0.11       14.35     45.92 o
  -2  13   0      958.37      982.95     77.37 o
  -1  13   0     3359.98     3457.59    130.93 o
   0  13   0     1138.93     1107.34     85.92 o
   1  13   0       16.56       39.43     52.30 o
  -6  14   0      196.33      156.44     60.71 o
  -5  14   0       41.00       -7.58     54.26 o
  -4  14   0        7.22       62.64     47.54 o
  -3  14   0       66.94       11.09     49.76 o
  -2  14   0       99.90      110.63     55.53 o
   1 -14   1        0.33       21.08     51.59 o
   2 -14   1      100.99      123.95     53.93 o
   3 -14   1       23.24      -12.56     49.53 o
   4 -14   1      364.37      322.76     60.78 o
   5 -14   1      153.66       95.92     53.84 o
   6 -14   1        1.55       40.68     47.10 o
  -2 -13   1        2.09       32.45     53.77 o
  -1 -13   1      343.52      377.52     63.11 o
   0 -13   1     1726.45     1660.67     95.54 o
   1 -13   1      880.63      876.02     74.64 o
   2 -13   1      173.02      177.83     48.98 o
   3 -13   1      993.35      961.59     73.54 o
   4 -13   1     2021.92     1989.03    100.47 o
   5 -13   1      946.20      961.06     69.27 o
   6 -13   1        5.90       -1.78     31.80 o
  -4 -12   1      647.86      619.35     75.01 o
  -3 -12   1       59.74       68.06     50.09 o
  -2 -12   1        3.45       10.88     44.40 o
  -1 -12   1       98.38       59.26     44.71 o
   0 -12   1      411.43      448.84     56.18 o
   1 -12   1       26.78       13.75     39.90 o
   2 -12   1      147.70      116.46     42.56 o
   3 -12   1     2864.96     2869.14    106.13 o
   4 -12   1     1582.43     1599.78     82.82 o
   5 -12   1      818.86      778.58     50.72 o
   6 -12   1      221.16      208.04     34.69 o
   7 -12   1      540.15      572.38     44.26 o
   8 -12   1        0.26      -15.53     50.16 o
  -6 -11   1      125.13      134.40     55.32 o
  -5 -11   1      264.62      240.59     58.29 o
  -4 -11   1      222.76      304.34     55.22 o
  -3 -11   1        1.57       -1.08     41.86 o
  -2 -11   1       45.39       63.28     38.83 o
  -1 -11   1      100.97       97.49     42.37 o
   0 -11   1       26.23       10.58     38.28 o
   1 -11   1      235.14      223.35     43.12 o
   2 -11   1      547.64      579.93     53.29 o
   3 -11   1       11.36       23.12     33.98 o
   4 -11   1      163.84      151.45     28.28 o
   5 -11   1       26.05        9.97     25.80 o
   6 -11   1      157.88      140.33     30.09 o
   7 -11   1        3.60       13.69     22.47 o
   8 -11   1        3.69      -10.85     29.32 o
   9 -11   1        5.93       28.28     31.58 o
  10 -11   1      186.68      265.38     56.30 o
  -7 -10   1      148.95      109.06     52.00 o
  -6 -10   1        1.59       18.63     42.50 o
  -5 -10   1       23.76       17.87     39.62 o
  -4 -10   1       45.77       33.37     37.99 o
  -3 -10   1       78.48       74.68     38.47 o
  -2 -10   1        8.47        9.63     34.86 o
  -1 -10   1        5.56       44.49     36.06 o
   0 -10   1       82.33       60.74     36.31 o
   1 -10   1      160.36      134.46     38.04 o
   2 -10   1       99.01       93.01     35.29 o
   3 -10   1      280.42      233.98     39.25 o
   4 -10   1     1228.24     1243.13     73.12 o
   5 -10   1      195.94      164.86     21.08 o
   6 -10   1       45.71       27.94     19.83 o
   7 -10   1      476.51      499.18     29.84 o
   8 -10   1      533.79      589.17     58.46 o
   9 -10   1      132.48      108.51     32.66 o
  10 -10   1      115.12      173.46     38.74 o
  -8  -9   1      384.40      424.37     63.31 o
  -7  -9   1      106.25      169.65     48.71 o
  -6  -9   1     1459.78     1496.09     83.83 o
  -5  -9   1      375.17      362.71     36.62 o
  -4  -9   1      166.62      129.68     40.75 o
  -3  -9   1        2.67      -19.24     34.38 o
  -2  -9   1        2.61       -1.77     29.89 o
  -1  -9   1      854.81      849.29     56.22 o
   0  -9   1     4995.98     4818.30    114.51 o
   1  -9   1     2383.51     2388.69     91.09 o
   2  -9   1      216.05      198.16     19.36 o
   3  -9   1      653.02      603.87     31.12 o
   4  -9   1        9.62        6.98     19.43 o
   5  -9   1        7.83        6.97     16.79 o
   6  -9   1        8.64       18.07     18.16 o
   7  -9   1       10.60       15.04     24.55 o
   8  -9   1      453.33      501.16     38.70 o
   9  -9   1     1591.97     1696.66     61.83 o
  10  -9   1      362.48      321.95     40.59 o
  -8  -8   1      186.46      241.99     51.22 o
  -7  -8   1      419.37      373.97     50.16 o
  -6  -8   1     3973.42     4190.42    126.70 o
  -5  -8   1     2592.99     2694.74     66.16 o
  -4  -8   1      537.67      489.38     33.30 o
  -3  -8   1     1083.21      974.65     58.26 o
  -2  -8   1      204.08      176.34     33.63 o
  -1  -8   1      238.65      224.39     33.13 o
   0  -8   1     1643.50     1497.32     23.30 o
   1  -8   1     1473.08     1474.89     86.27 o
   2  -8   1      416.05      396.84     21.41 o
   3  -8   1     9032.19     9032.57    202.68 o
   4  -8   1     4461.96     4444.96     77.61 o
   5  -8   1      284.61      318.43     21.77 o
   6  -8   1      747.08      727.48     29.16 o
   7  -8   1      116.70      106.94     25.43 o
   8  -8   1      267.56      241.72     31.98 o
   9  -8   1      436.79      415.69     37.82 o
  10  -8   1      173.29      200.80     35.37 o
  -9  -7   1      120.55      141.74     56.16 o
  -8  -7   1      212.10      155.23     42.99 o
  -7  -7   1       36.38       31.21     26.40 o
  -6  -7   1      362.79      344.12     31.77 o
  -5  -7   1     1892.97     1971.20     53.86 o
  -4  -7   1       37.35       37.30     21.21 o
  -3  -7   1       53.12       34.51     19.28 o
  -2  -7   1     1123.64     1115.46     54.13 o
  -1  -7   1      942.74      976.53     16.16 o
   0  -7   1        6.91        6.47      7.47 o
   1  -7   1      507.62      487.84     19.46 o
   2  -7   1       15.68       33.71     13.67 o
   3  -7   1     3274.44     3193.20    122.13 o
   4  -7   1     1809.20     1815.53     35.39 o
   5  -7   1      483.40      517.16     23.39 o
   6  -7   1      357.80      352.57     27.70 o
   7  -7   1       71.89       64.40     33.63 o
   8  -7   1      296.25      228.80     41.25 o
   9  -7   1       23.68       36.45     26.71 o
  10  -7   1      369.42      352.25     37.62 o
  11  -7   1      455.97      380.69     63.36 o
 -10  -6   1      245.58      264.65     64.89 o
  -9  -6   1      136.39      134.59     51.04 o
  -8  -6   1        0.29        9.99     27.08 o
  -7  -6   1       11.15       11.92     20.08 o
  -6  -6   1      186.75      148.56     21.27 o
  -5  -6   1       58.47       64.34     21.11 o
  -4  -6   1      450.59      466.23     28.57 o
  -3  -6   1      788.50      763.77     31.41 o
  -2  -6   1       73.69       75.96      9.14 o
  -1  -6   1      757.77      819.40     24.99 o
   0  -6   1      612.07      622.22     17.03 o
   1  -6   1       75.98       73.33     14.85 o
   2  -6   1      133.36      123.94     14.27 o
   3  -6   1      819.18      770.12     26.83 o
   4  -6   1     1164.24     1191.93     37.02 o
   5  -6   1        3.22       -0.39     15.76 o
   6  -6   1       63.88       44.68     10.38 o
   7  -6   1     1102.42     1034.71     55.79 o
   8  -6   1      135.93      197.25     38.76 o
   9  -6   1       15.67       22.42     34.46 o
  10  -6   1      142.71      170.97     38.72 o
  11  -6   1        0.83       -4.75     33.88 o
 -10  -5   1      187.75      187.58     57.17 o
  -9  -5   1      402.65      407.51     63.18 o
  -8  -5   1     1045.83     1095.96     46.46 o
  -7  -5   1     1602.82     1607.35     50.58 o
  -6  -5   1       25.35       39.10     20.92 o
  -5  -5   1     1404.00     1355.37     41.86 o
  -4  -5   1      708.53      675.36     24.57 o
  -3  -5   1       57.94       61.71     15.99 o
  -2  -5   1      515.47      525.89     15.80 o
  -1  -5   1      550.83      475.89     15.07 o
   0  -5   1       10.16       18.54      6.78 o
   1  -5   1      709.07      605.81     20.88 o
   2  -5   1      173.32      188.37     15.39 o
   3  -5   1     4716.66     4642.58     60.54 o
   4  -5   1     8197.88     8499.25     78.21 o
   5  -5   1      485.49      466.53     16.69 o
   6  -5   1       37.05       36.81      9.19 o
   7  -5   1      817.47      818.60     49.22 o
   8  -5   1      620.21      547.15     45.89 o
   9  -5   1     1111.41     1120.05     64.73 o
  10  -5   1      569.75      554.00     41.05 o
  11  -5   1       89.06      125.63     55.06 o
 -11  -4   1       79.27       29.21     60.05 o
 -10  -4   1      620.20      671.23     71.73 o
  -9  -4   1     1671.64     1669.70     87.12 o
  -8  -4   1     1961.21     1994.26     55.30 o
  -7  -4   1      119.60      118.69     22.82 o
  -6  -4   1     3590.25     3543.43     62.71 o
  -5  -4   1     5330.78     5024.54    154.23 o
  -4  -4   1      454.51      426.43     22.97 o
  -3  -4   1     2063.62     1988.84     32.17 o
  -2  -4   1      687.92      747.99     21.06 o
  -1  -4   1     4647.67     4726.29    134.36 o
   0  -4   1    11866.65    13584.30    331.21 o
   1  -4   1    11671.48    12785.57    391.56 o
   2  -4   1     1786.68     1665.77     29.79 o
   3  -4   1    46136.28    52589.21    169.30 o
   4  -4   1    41815.45    48672.63    244.81 o
   5  -4   1     2329.87     2333.32     38.01 o
   6  -4   1     1397.39     1422.33     51.12 o
   7  -4   1      284.57      263.28     33.97 o
   8  -4   1     2106.20     2177.78     75.48 o
   9  -4   1      176.47      215.26     30.00 o
  10  -4   1      335.67      325.12     36.30 o
  11  -4   1     1133.11     1345.53     88.32 o
 -11  -3   1        9.25      -14.87     55.03 o
 -10  -3   1      118.78      128.87     48.68 o
  -9  -3   1       29.17       12.73     40.82 o
  -8  -3   1      364.92      340.41     40.06 o
  -7  -3   1      462.46      468.42     27.84 o
  -6  -3   1     7135.77     7277.42    179.64 o
  -5  -3   1     1828.13     1620.95     45.60 o
  -4  -3   1     2281.93     2321.80     46.03 o
  -3  -3   1      743.16      802.95     24.48 o
  -2  -3   1     1285.06     1453.56     33.10 o
  -1  -3   1       49.12       62.95      6.41 o
   0  -3   1     1400.36     1427.07     39.08 o
   1  -3   1      180.43      165.98     16.95 o
   2  -3   1     3908.69     4121.98     59.74 o
   3  -3   1     4647.32     4755.03     66.36 o
   4  -3   1     2285.28     2345.76     37.40 o
   5  -3   1      252.61      230.73     13.58 o
   6  -3   1      278.75      280.78     15.97 o
   7  -3   1      359.59      383.11     17.68 o
   8  -3   1        0.18        9.19     21.76 o
   9  -3   1        0.07       -3.86     24.88 o
  10  -3   1      247.83      190.77     47.37 o
  11  -3   1      600.72      561.24     64.21 o
 -11  -2   1       60.01       14.20     54.16 o
 -10  -2   1       64.08       53.28     47.99 o
  -9  -2   1      115.80      106.49     42.37 o
  -8  -2   1       14.54       17.04     17.39 o
  -7  -2   1      129.82      124.59     18.83 o
  -6  -2   1      166.26      172.88     23.55 o
  -5  -2   1       38.93       38.91     13.95 o
  -4  -2   1      772.86      798.73     39.00 o
  -3  -2   1     1184.86     1200.19     25.18 o
  -2  -2   1      918.30      993.91     26.58 o
  -1  -2   1     3420.37     3828.59     47.65 o
   0  -2   1     2946.95     3526.17     70.13 o
   1  -2   1      955.97     1076.42     29.55 o
   2  -2   1       76.61       74.55     11.27 o
   3  -2   1      453.26      459.50     14.07 o
   4  -2   1      518.07      526.27     16.50 o
   5  -2   1       49.76       59.03     11.84 o
   6  -2   1      497.60      495.01     36.26 o
   7  -2   1      703.67      696.85     32.32 o
   8  -2   1       28.07       15.03     31.53 o
   9  -2   1       17.31       16.02     37.16 o
  10  -2   1      101.17      105.95     44.09 o
  11  -2   1       45.99       32.73     45.29 o
 -11  -1   1       39.32       12.43     50.53 o
 -10  -1   1      106.66      103.25     46.15 o
  -9  -1   1      471.67      504.61     56.44 o
  -8  -1   1     1004.46      961.93     61.88 o
  -7  -1   1      430.70      428.46     30.83 o
  -6  -1   1       42.45       38.98     13.86 o
  -5  -1   1      411.46      430.74     30.00 o
  -4  -1   1        0.97        3.86      9.65 o
  -3  -1   1       79.98       68.58     10.23 o
  -2  -1   1     1225.04     1301.97     22.27 o
  -1  -1   1     7429.07     9407.52    107.98 o
   1  -1   1     3403.93     4042.39     41.95 o
   2  -1   1        0.03        0.07      5.65 o
   3  -1   1     1848.67     2017.05     47.53 o
   4  -1   1      257.85      260.40     12.82 o
   5  -1   1      150.62      146.04     12.53 o
   6  -1   1      862.57      902.20     29.03 o
   7  -1   1     1361.46     1390.77     62.42 o
   8  -1   1     1279.32     1227.12     66.57 o
   9  -1   1     1112.20     1125.99     68.49 o
  10  -1   1       93.00       92.32     44.63 o
  11  -1   1      561.74      575.78     68.95 o
 -11   0   1       19.94       32.55     52.04 o
 -10   0   1      982.16      985.94     71.39 o
  -9   0   1     4492.65     4384.84    121.61 o
  -8   0   1      315.23      325.13     42.03 o
  -7   0   1     8246.72     8900.31    396.85 o
  -6   0   1    10861.64    11677.53    460.22 o
  -5   0   1     1387.02     1184.68     44.87 o
  -4   0   1      287.13      303.85     12.31 o
  -3   0   1      254.65      247.29     10.51 o
  -2   0   1     3517.18     3905.92     81.56 o
   1   0   1    26348.70    29652.21    331.97 o
   3   0   1     7108.10     6498.66     52.31 o
   4   0   1     8199.60     8690.83     68.40 o
   5   0   1      960.53     1198.85     52.05 o
   6   0   1      786.18      713.44     44.06 o
   7   0   1        6.60       14.78     29.26 o
   8   0   1     1181.44     1076.48     60.96 o
   9   0   1     1337.18     1459.85     78.22 o
  10   0   1        9.71       13.63     44.27 o
  11   0   1     1782.20     1662.11     97.18 o
 -12   1   1       82.03       85.09     56.54 o
 -11   1   1        0.70      -12.47     47.74 o
 -10   1   1      404.37      379.05     53.91 o
  -9   1   1     1392.32     1377.75     74.51 o
  -8   1   1      754.06      722.25     52.40 o
  -7   1   1    12347.89    12391.74    116.05 o
  -6   1   1    15079.75    15563.78    127.58 o
  -5   1   1     3826.81     4062.16    174.43 o
  -4   1   1       58.54       66.43      6.02 o
  -3   1   1     3651.24     4319.90    189.98 o
  -1   1   1     6053.26     7335.85     39.71 o
   0   1   1      293.75      380.72     10.64 o
   1   1   1     2043.01     2353.18     34.33 o
   2   1   1     6797.85     7268.13    110.40 o
   4   1   1        8.10        2.64     12.80 o
   5   1   1       35.51       19.02     14.96 o
   6   1   1      463.75      434.16     38.77 o
   7   1   1       11.91        1.94     32.55 o
   8   1   1      322.32      282.06     27.00 o
   9   1   1       59.02       61.80     41.14 o
  10   1   1      274.26      269.09     52.37 o
  11   1   1      870.96      911.84     80.25 o
 -12   2   1       50.46       73.70     54.50 o
 -11   2   1      214.99      239.57     51.60 o
 -10   2   1      456.22      424.46     56.45 o
  -9   2   1      566.69      523.84     37.45 o
  -8   2   1       17.23       23.17     23.91 o
  -7   2   1      128.85      117.94     24.25 o
  -6   2   1       33.49       48.47     23.34 o
  -5   2   1      257.68      188.25     55.77 o
  -4   2   1      473.22      481.23     14.77 o
  -3   2   1      374.29      357.03     10.07 o
  -2   2   1       55.53       55.38      5.52 o
  -1   2   1     2595.91     2964.02     48.46 o
   0   2   1     6081.06     6948.21     58.55 o
   1   2   1     1969.43     2157.82     31.90 o
   2   2   1      159.90      156.98     11.90 o
   3   2   1        7.67        3.23     10.25 o
   4   2   1       88.49       93.40     15.35 o
   5   2   1      162.78      170.96     19.20 o
   6   2   1      135.07      132.13     28.04 o
   7   2   1      313.14      332.15     27.07 o
   8   2   1        9.13        4.55     21.06 o
   9   2   1      187.59      145.52     44.36 o
  10   2   1      178.34      173.65     52.17 o
  11   2   1       54.21       46.65     34.27 o
 -11   3   1      189.40      186.37     37.56 o
 -10   3   1       67.11       71.59     28.74 o
  -9   3   1       37.13       33.78     25.37 o
  -8   3   1      780.26      735.16     37.20 o
  -7   3   1       80.22       69.11     29.10 o
  -6   3   1       28.77       31.96     24.71 o
  -5   3   1       99.19       59.60     16.44 o
  -4   3   1      741.79      758.76     19.77 o
  -3   3   1      339.66      301.77     24.43 o
  -2   3   1      305.38      304.10     14.58 o
  -1   3   1     2523.18     2866.81    154.70 o
   0   3   1     3488.41     3578.44     58.17 o
   1   3   1      299.85      296.62      8.73 o
   2   3   1       25.50       18.67     11.95 o
   3   3   1        0.18        3.25     14.01 o
   4   3   1       26.46       12.15     14.93 o
   5   3   1      208.29      178.90     21.59 o
   6   3   1       53.47       76.14     21.60 o
   7   3   1      286.28      275.52     27.85 o
   8   3   1      598.10      617.51     38.32 o
   9   3   1       78.94       85.44     44.53 o
  10   3   1        0.22       39.54     50.94 o
  11   3   1       82.20       27.47     57.71 o
 -12   4   1        0.09       38.80     47.76 o
 -11   4   1      322.83      320.38     41.51 o
 -10   4   1     1828.84     1983.72     64.76 o
  -9   4   1     3780.16     3836.75     79.91 o
  -8   4   1      335.18      296.72     41.67 o
  -7   4   1     6832.05     6951.86    126.91 o
  -6   4   1     3069.60     3040.68     80.31 o
  -5   4   1     4541.66     4561.75    149.40 o
  -4   4   1      804.59      850.77     17.49 o
  -3   4   1     2847.62     3604.74    127.30 o
  -2   4   1       28.49       64.46     16.17 o
  -1   4   1      880.68      723.46     60.54 o
   0   4   1     6343.73     5790.58     82.55 o
   1   4   1       39.97       56.88     19.07 o
   2   4   1     5431.83     6019.79    233.57 o
   3   4   1     6159.29     6006.10     67.75 o
   4   4   1     1547.65     1471.64     35.52 o
   5   4   1      314.18      305.03     41.97 o
   6   4   1      115.13       94.94     24.64 o
   7   4   1      103.24      112.31     25.71 o
   8   4   1      773.38      842.59     43.52 o
   9   4   1      719.81      783.22     69.94 o
  10   4   1      186.37      300.40     62.57 o
 -12   5   1       53.60       48.60     53.19 o
 -11   5   1      485.32      511.14     44.64 o
 -10   5   1      605.01      610.91     45.00 o
  -9   5   1      143.73      167.15     39.62 o
  -8   5   1     1470.99     1369.46     67.21 o
  -7   5   1      933.76      916.25     53.76 o
  -6   5   1     8901.70     8889.87    138.61 o
  -5   5   1     3879.60     3684.99     26.71 o
  -4   5   1      753.58      799.31     31.79 o
  -3   5   1     1391.93     1414.82     33.60 o
  -2   5   1     1575.46     1600.84     46.79 o
  -1   5   1        2.98        8.53      5.13 o
   0   5   1      275.00      348.94     28.00 o
   1   5   1       11.82       18.84     20.74 o
   2   5   1     7506.36     7787.89    222.90 o
   3   5   1    18386.21    20052.44    455.38 o
   4   5   1     6020.96     6040.08     54.55 o
   5   5   1       89.99       89.98     18.07 o
   6   5   1      447.72      425.51     25.82 o
   7   5   1        0.17        2.09     24.10 o
   8   5   1       31.69       37.20     26.58 o
   9   5   1       70.14       97.73     55.10 o
  10   5   1        4.13       -3.16     51.68 o
 -12   6   1        0.87      -26.49     54.41 o
 -11   6   1       94.03       98.88     36.02 o
 -10   6   1      195.33      175.94     46.28 o
  -9   6   1        6.05        8.97     38.68 o
  -8   6   1      354.03      351.31     45.95 o
  -7   6   1       64.26       52.12     31.30 o
  -6   6   1      289.08      307.92     24.43 o
  -5   6   1      857.34      834.75     19.17 o
  -4   6   1      262.65      243.77     20.09 o
  -3   6   1      167.65      160.30     23.90 o
  -2   6   1       40.50       24.16     20.17 o
  -1   6   1      930.17      986.14     22.62 o
   0   6   1      659.33      583.74     37.70 o
   1   6   1      124.48      104.69     26.82 o
   2   6   1      784.92      780.55     47.10 o
   3   6   1      235.19      203.06     32.39 o
   4   6   1      102.87       68.07     20.88 o
   5   6   1       86.19       87.07     22.50 o
   6   6   1       42.78       11.57     35.53 o
   7   6   1       45.86       11.55     35.37 o
   8   6   1        0.24       -3.45     29.68 o
   9   6   1      132.08      120.50     57.66 o
 -11   7   1       34.80       35.40     48.75 o
 -10   7   1       39.65      -22.79     43.65 o
  -9   7   1       18.43       19.52     38.44 o
  -8   7   1      175.81      179.98     42.33 o
  -7   7   1      103.39      118.52     22.82 o
  -6   7   1       74.68       56.90     20.50 o
  -5   7   1        8.16       -1.56     18.80 o
  -4   7   1      214.11      218.74     22.86 o
  -3   7   1      736.30      683.08     40.71 o
  -2   7   1      396.06      379.59     29.61 o
  -1   7   1       61.69       63.32     23.99 o
   0   7   1        9.22        9.58     25.70 o
   1   7   1        0.71        1.48     24.74 o
   2   7   1      142.59      138.12     33.17 o
   3   7   1     1170.49     1190.32     62.49 o
   4   7   1      145.07      111.00     34.73 o
   5   7   1        9.85       15.91     35.35 o
   6   7   1     1805.53     1821.55     85.86 o
   7   7   1       43.55       61.77     41.76 o
   8   7   1      391.99      425.36     58.62 o
 -11   8   1       93.43       71.82     50.57 o
 -10   8   1     2223.77     2554.17    108.55 o
  -9   8   1     1224.76     1150.35     75.43 o
  -8   8   1       16.74      -16.85     39.20 o
  -7   8   1      302.25      298.67     28.29 o
  -6   8   1     1581.56     1549.15     46.95 o
  -5   8   1      342.74      356.87     28.72 o
  -4   8   1      415.35      386.75     28.04 o
  -3   8   1       56.13       58.01     16.60 o
  -2   8   1      711.14      731.88     22.38 o
  -1   8   1     4878.73     4737.40    106.79 o
   0   8   1     3222.67     3205.99     92.16 o
   1   8   1      190.97      171.05     34.34 o
   2   8   1     1847.16     1823.89     76.57 o
   3   8   1     2633.17     2742.41     95.91 o
   4   8   1      805.47      796.75     61.76 o
   5   8   1        0.38       -9.67     34.60 o
   6   8   1      240.95      222.71     48.43 o
   7   8   1      581.23      561.58     61.99 o
   8   8   1      531.17      584.00     70.10 o
 -10   9   1      800.44      870.78     76.08 o
  -9   9   1     1568.84     1662.51     91.19 o
  -8   9   1       89.91       75.13     42.10 o
  -7   9   1     3801.84     3801.75     86.31 o
  -6   9   1     2413.40     2505.52     62.10 o
  -5   9   1      845.49      859.31     30.27 o
  -4   9   1       84.91       73.93     17.01 o
  -3   9   1       99.72       81.56     32.62 o
  -2   9   1      797.92      778.64     52.64 o
  -1   9   1     4239.39     4061.54    108.49 o
   0   9   1     2460.10     2290.41     84.81 o
   1   9   1      817.00      801.43     57.70 o
   2   9   1     5549.76     5435.46    134.10 o
   3   9   1     3299.29     3327.06    112.56 o
   4   9   1      425.00      453.89     56.23 o
   5   9   1       86.31       40.67     40.62 o
   6   9   1      187.99      182.47     52.92 o
   7   9   1       33.83       28.65     47.91 o
 -10  10   1       13.92       10.78     47.41 o
  -9  10   1        7.59       24.61     32.65 o
  -8  10   1      834.92      800.26     53.94 o
  -7  10   1     1805.91     1839.49     89.28 o
  -6  10   1      258.31      266.33     31.86 o
  -5  10   1      122.66      109.27     26.43 o
  -4  10   1        0.39       -7.09     24.40 o
  -3  10   1        5.10      -14.92     32.73 o
  -2  10   1      150.70      189.11     40.33 o
  -1  10   1      451.37      402.04     48.49 o
   0  10   1       89.23       64.93     38.97 o
   1  10   1      491.54      542.94     54.62 o
   2  10   1      213.28      182.27     44.96 o
   3  10   1       90.94      111.19     43.62 o
   4  10   1      212.75      185.08     48.14 o
   5  10   1       37.79       68.68     50.31 o
  -8  11   1        0.58        7.14     47.33 o
  -7  11   1       68.79       64.84     41.37 o
  -6  11   1       32.70       24.83     29.63 o
  -5  11   1       35.82       50.08     27.82 o
  -4  11   1       27.16       39.79     27.46 o
  -3  11   1       57.32       93.34     39.34 o
  -2  11   1       17.63       15.19     39.44 o
  -1  11   1      311.76      258.75     46.36 o
   0  11   1      453.50      418.03     52.55 o
   1  11   1        8.43       15.36     44.35 o
   2  11   1       46.36       26.93     41.48 o
   3  11   1      878.92      897.33     78.20 o
   4  11   1       66.99       67.32     49.97 o
  -6  12   1       29.44       27.26     32.37 o
  -5  12   1      164.50      181.64     34.80 o
  -4  12   1      114.19      123.40     34.87 o
  -3  12   1      325.17      303.56     52.29 o
  -2  12   1      183.13      194.50     49.84 o
  -1  12   1     1008.32     1036.26     77.06 o
   0  12   1     1134.34     1029.05     79.00 o
   1  12   1      112.54      127.23     52.06 o
   2  12   1      553.05      574.62     73.88 o
  -5  13   1      227.58      208.78     53.30 o
  -4  13   1       17.26       17.08     44.34 o
  -3  13   1        5.66       37.72     47.08 o
  -2  13   1      229.44      280.77     59.84 o
  -1  13   1      672.59      593.54     73.47 o
   0  13   1      336.61      342.38     63.70 o
  -4  14   1       12.99       -7.08     51.95 o
   0 -14   2      354.71      349.81     62.45 o
   1 -14   2       79.02       50.75     51.05 o
   2 -14   2        0.04        5.10     48.37 o
   3 -14   2       67.93       40.24     51.73 o
   4 -14   2      614.68      608.62     73.20 o
   5 -14   2       60.92       73.60     50.21 o
   6 -14   2        4.30       -0.84     51.66 o
  -3 -13   2      213.55      165.67     55.51 o
  -2 -13   2      228.95      241.25     58.54 o
  -1 -13   2        0.40       16.22     47.66 o
   0 -13   2      241.31      165.61     50.78 o
   1 -13   2       49.86       37.53     48.94 o
   2 -13   2      406.26      420.01     56.55 o
   3 -13   2     1459.58     1552.19     87.86 o
   4 -13   2     1820.87     1965.54     97.14 o
   5 -13   2       57.79       78.63     37.85 o
   6 -13   2      212.09      263.58     39.16 o
   7 -13   2      249.57      209.47     38.88 o
  -5 -12   2     1100.11     1281.59     91.68 o
  -4 -12   2       33.87        5.04     48.93 o
  -3 -12   2      625.54      656.41     67.07 o
  -2 -12   2     1783.13     1662.84     92.14 o
  -1 -12   2      511.91      522.28     56.43 o
   0 -12   2       90.85       73.13     40.99 o
   1 -12   2       13.89       37.46     40.20 o
   2 -12   2      294.75      303.37     50.09 o
   3 -12   2     1681.46     1704.09     84.03 o
   4 -12   2      998.83      972.65     70.87 o
   5 -12   2        2.38        6.96     28.22 o
   6 -12   2     1213.38     1272.18     88.98 o
   7 -12   2     2464.68     2607.91    109.70 o
   8 -12   2      408.11      461.13     60.11 o
  -6 -11   2       32.97        4.60     49.19 o
  -5 -11   2        1.92        0.17     44.81 o
  -4 -11   2       57.59       56.45     43.07 o
  -3 -11   2      251.91      277.08     49.14 o
  -2 -11   2      821.74      797.09     63.93 o
  -1 -11   2      363.89      330.88     49.82 o
   0 -11   2       34.17       43.34     37.57 o
   1 -11   2        3.43       12.34     35.89 o
   2 -11   2       49.34       48.01     34.41 o
   3 -11   2       58.28       68.26     36.48 o
   4 -11   2       38.74       56.30     37.69 o
   5 -11   2      114.21      100.16     21.83 o
   6 -11   2      375.33      375.24     28.68 o
   7 -11   2      180.75      206.73     32.76 o
   8 -11   2       73.56       61.98     30.88 o
   9 -11   2       29.34        8.86     32.40 o
  -8 -10   2       64.85       35.49     46.40 o
  -7 -10   2      229.14      178.35     51.50 o
  -6 -10   2      215.58      237.64     36.45 o
  -5 -10   2        1.79      -15.92     41.87 o
  -4 -10   2        0.39      -14.76     36.90 o
  -3 -10   2      508.36      483.89     51.82 o
  -2 -10   2       20.17        0.36     35.89 o
  -1 -10   2       92.53      100.87     35.93 o
   0 -10   2      135.04      118.29     38.57 o
   1 -10   2      317.06      262.05     38.35 o
   2 -10   2        1.05       -6.31     16.97 o
   3 -10   2      991.60     1050.93     37.29 o
   4 -10   2     1505.72     1477.03     75.83 o
   5 -10   2       73.63       70.32     19.58 o
   6 -10   2      253.69      240.55     24.31 o
   7 -10   2      276.29      306.14     33.39 o
   8 -10   2      157.54      159.96     31.37 o
   9 -10   2        0.22      -11.90     31.02 o
  10 -10   2      253.71      247.24     57.52 o
  -8  -9   2        4.94       18.36     43.26 o
  -7  -9   2      650.34      650.53     88.62 o
  -6  -9   2     1120.36     1143.61     52.44 o
  -5  -9   2      904.83      814.34     44.84 o
  -4  -9   2      773.88      792.66     42.00 o
  -3  -9   2      687.98      657.84     53.67 o
  -2  -9   2      185.64      132.44     34.46 o
  -1  -9   2       30.44       40.28     29.19 o
   0  -9   2      295.13      281.61     17.47 o
   1  -9   2      134.14      131.42     17.23 o
   2  -9   2     1314.05     1281.95     39.54 o
   3  -9   2      250.69      272.18     58.72 o
   4  -9   2       12.03        5.91     20.40 o
   5  -9   2       63.62       66.54     17.95 o
   6  -9   2       58.72       62.16     19.25 o
   7  -9   2      795.39      828.64     40.59 o
   8  -9   2       17.83       15.84     27.03 o
   9  -9   2      140.29      135.37     33.27 o
  10  -9   2       39.90       51.92     47.58 o
  -8  -8   2       25.47       60.92     39.83 o
  -7  -8   2     1375.34     1439.17     55.39 o
  -6  -8   2     3353.75     3458.50     76.58 o
  -5  -8   2     1906.13     1919.83     74.94 o
  -4  -8   2        2.52        6.01     23.60 o
  -3  -8   2     2126.92     2122.56     55.37 o
  -2  -8   2     3795.69     3855.47     44.02 o
  -1  -8   2       45.37       41.15     10.48 o
   0  -8   2      805.11      758.33     23.87 o
   1  -8   2       10.52       11.77     13.81 o
   2  -8   2     1848.18     1787.21     93.94 o
   3  -8   2     8555.76     8499.30    161.10 o
   4  -8   2     3919.42     3851.55     55.79 o
   5  -8   2      215.61      216.65     20.55 o
   6  -8   2     2609.43     2614.60     60.16 o
   7  -8   2     4663.51     4913.61    103.62 o
   8  -8   2      116.20      137.74     28.77 o
   9  -8   2       47.46       38.17     27.38 o
  10  -8   2        0.03       -6.46     44.60 o
  -9  -7   2        4.72      -17.20     52.90 o
  -8  -7   2       31.21       33.67     23.96 o
  -7  -7   2      428.32      404.07     30.14 o
  -6  -7   2      209.73      164.60     27.04 o
  -5  -7   2      557.14      544.33     33.76 o
  -4  -7   2      423.40      443.82     31.05 o
  -3  -7   2     1461.53     1348.67     41.98 o
  -2  -7   2     2859.84     2892.12     65.12 o
  -1  -7   2      969.79      972.96     37.54 o
   0  -7   2        5.88       -3.92     10.84 o
   1  -7   2      367.36      396.57     19.81 o
   2  -7   2     4166.83     4171.15    228.54 o
   3  -7   2        3.67        4.14     15.49 o
   4  -7   2      241.62      223.60     19.45 o
   5  -7   2     2195.73     2160.26     40.60 o
   6  -7   2       20.94       33.85     20.59 o
   7  -7   2     1610.45     1562.89     49.07 o
   8  -7   2      206.41      216.55     28.41 o
   9  -7   2       21.35       20.98     27.84 o
  10  -7   2        0.07      -26.09     45.14 o
 -10  -6   2      224.18      285.50     64.09 o
  -9  -6   2      168.84      171.72     54.70 o
  -8  -6   2       18.20       20.75     25.73 o
  -7  -6   2      192.78      193.23     27.23 o
  -6  -6   2       35.55       31.21     18.52 o
  -5  -6   2       19.83       13.10     16.96 o
  -4  -6   2       66.79       87.25     19.83 o
  -3  -6   2      149.84      129.94     19.68 o
  -2  -6   2       53.20       48.98     10.19 o
  -1  -6   2       56.60       46.46     10.46 o
   0  -6   2      328.55      325.43     16.39 o
   1  -6   2      163.17      153.89     18.14 o
   2  -6   2       80.58       60.15     14.25 o
   3  -6   2      389.01      343.71     21.60 o
   4  -6   2      505.77      480.78     20.33 o
   5  -6   2       32.88       26.30     21.67 o
   6  -6   2      177.08      179.41     14.61 o
   7  -6   2      140.97      133.71     23.88 o
   8  -6   2      106.38      120.38     25.68 o
   9  -6   2      152.11      131.96     28.02 o
  10  -6   2      300.73      343.04     40.04 o
  11  -6   2      227.50      220.09     40.39 o
 -10  -5   2        1.19        4.31     47.80 o
  -9  -5   2       23.61       22.80     43.95 o
  -8  -5   2      493.60      479.07     33.88 o
  -7  -5   2      655.15      655.03     35.07 o
  -6  -5   2      121.57      103.81     22.23 o
  -5  -5   2     2553.68     2491.35    111.60 o
  -4  -5   2      917.06      859.35     26.11 o
  -3  -5   2       53.26       43.72     10.51 o
  -2  -5   2      141.99      148.33     11.29 o
  -1  -5   2      239.65      245.06     12.08 o
   0  -5   2      128.10      149.94     12.72 o
   1  -5   2      113.01      107.51     12.97 o
   2  -5   2     2038.62     1893.78     42.61 o
   3  -5   2    11810.62    12325.78    122.59 o
   4  -5   2     9255.60     9528.03    317.45 o
   5  -5   2      635.76      616.04     18.77 o
   6  -5   2       31.16       39.57     11.91 o
   7  -5   2       49.88       48.78     21.24 o
   8  -5   2        8.98       17.06     22.46 o
   9  -5   2       29.93       22.43     20.83 o
  10  -5   2      155.04      135.95     38.54 o
  11  -5   2      721.03      758.64     51.62 o
 -11  -4   2      245.29      256.30     65.57 o
 -10  -4   2       52.84       56.23     48.37 o
  -9  -4   2      226.04      218.88     51.22 o
  -8  -4   2      377.88      331.70     27.53 o
  -7  -4   2       86.94      109.93     21.31 o
  -6  -4   2     7865.31     8066.77    248.72 o
  -5  -4   2     7405.21     7052.32    171.63 o
  -4  -4   2     1478.90     1504.44     35.93 o
  -3  -4   2    13676.28    14248.36    225.14 o
  -2  -4   2     1104.58      951.52     19.00 o
  -1  -4   2     3131.26     3418.77     56.31 o
   0  -4   2      300.65      326.47     15.75 o
   1  -4   2       84.95       69.69     19.48 o
   2  -4   2    11679.73    12246.34    125.50 o
   3  -4   2    45357.58    52184.18    835.32 o
   4  -4   2    21627.80    24771.82    457.00 o
   5  -4   2      410.43      379.11     17.66 o
   6  -4   2     7490.98     8049.14    156.71 o
   7  -4   2     1971.05     2132.62     44.63 o
   8  -4   2       41.75       45.01     22.12 o
   9  -4   2       33.61       48.06     27.75 o
  10  -4   2        3.17       -1.80     29.86 o
  11  -4   2      532.01      572.11     46.67 o
 -11  -3   2      949.10      926.74     81.31 o
 -10  -3   2        1.57       14.48     47.51 o
  -9  -3   2        6.07       19.53     42.77 o
  -8  -3   2      262.93      242.71     41.59 o
  -7  -3   2     1653.43     1730.93     49.39 o
  -6  -3   2     3966.21     3861.36     80.95 o
  -5  -3   2     6333.56     6637.70    249.35 o
  -4  -3   2     5960.75     6183.27     65.96 o
  -3  -3   2     9938.37     9836.32     83.11 o
  -2  -3   2    42003.55    48358.33    620.99 o
  -1  -3   2    12127.41    14134.14    227.50 o
   0  -3   2      242.16      271.07     11.49 o
   1  -3   2     2078.80     2172.30     31.65 o
   2  -3   2     5512.46     5488.05    148.20 o
   3  -3   2      260.10      222.23     11.35 o
   4  -3   2      322.81      384.49     16.44 o
   5  -3   2     1534.62     1412.97     36.57 o
   6  -3   2     3883.18     4049.05    121.69 o
   7  -3   2     2140.31     2141.54     36.23 o
   8  -3   2       10.31       21.18     21.92 o
   9  -3   2       31.04       13.62     36.81 o
  10  -3   2       47.06       60.14     29.99 o
  11  -3   2      190.35      223.33     37.68 o
 -11  -2   2      255.80      248.65     54.11 o
 -10  -2   2     1021.45      924.32     73.81 o
  -9  -2   2      131.65      105.72     40.14 o
  -8  -2   2        0.75        2.88     35.60 o
  -7  -2   2      338.36      331.40     21.70 o
  -6  -2   2     1264.20     1300.19     32.70 o
  -5  -2   2      427.57      442.41     19.47 o
  -4  -2   2     1335.06     1385.25     36.69 o
  -3  -2   2     1098.57     1173.27     36.51 o
  -2  -2   2        0.22       15.38      6.83 o
  -1  -2   2     4532.14     5211.25     69.81 o
   0  -2   2     3484.33     4048.24     54.62 o
   1  -2   2      963.94     1056.70     31.12 o
   2  -2   2        3.42        2.22      7.17 o
   3  -2   2     1671.60     1681.63     26.99 o
   4  -2   2      767.35      727.06     20.47 o
   5  -2   2      233.74      237.09     16.52 o
   6  -2   2       16.53       12.31     12.35 o
   7  -2   2       34.24       34.50     17.43 o
   8  -2   2       22.64       13.36     19.28 o
   9  -2   2       76.19       77.63     39.04 o
  10  -2   2       72.02      116.42     30.66 o
  11  -2   2       27.14      -12.70     33.01 o
 -11  -1   2       25.48       19.48     46.24 o
 -10  -1   2        7.73      -28.49     42.00 o
  -9  -1   2        2.07        9.18     36.76 o
  -8  -1   2        5.12        7.05     33.52 o
  -7  -1   2       36.38       30.56     13.54 o
  -6  -1   2      176.85      160.93     22.13 o
  -5  -1   2     1431.46     1439.61     33.70 o
  -4  -1   2      410.71      385.01     13.92 o
  -2  -1   2       52.34       54.96      5.49 o
  -1  -1   2       38.90       35.13      4.26 o
   0  -1   2        6.98       13.43      4.86 o
   1  -1   2     2359.69     2585.44     91.20 o
   2  -1   2     1074.14     1124.21     23.33 o
   3  -1   2     1130.28     1191.47     21.01 o
   4  -1   2       85.21       61.82     13.16 o
   5  -1   2        4.50        5.39     13.94 o
   6  -1   2      141.46      143.98     19.10 o
   7  -1   2      386.36      372.17     26.04 o
   8  -1   2       70.58       88.61     35.69 o
   9  -1   2       38.69       45.93     38.12 o
  10  -1   2      222.09      234.18     35.35 o
  11  -1   2      378.81      313.72     41.52 o
 -12   0   2       91.58       26.54     56.35 o
 -11   0   2      136.31      170.23     54.83 o
 -10   0   2      157.98      119.61     45.80 o
  -9   0   2      193.93      220.88     44.34 o
  -8   0   2     1598.06     1518.42     69.79 o
  -7   0   2    16644.35    17730.77    561.34 o
  -6   0   2    15876.93    16844.54    526.25 o
  -5   0   2     2708.59     2736.07     55.52 o
  -4   0   2      293.35      254.33     18.97 o
  -3   0   2     7420.11     7791.33     48.89 o
  -2   0   2     7400.73     8930.23     43.74 o
  -1   0   2     3538.62     3785.94     43.89 o
   0   0   2       63.53       86.08      4.88 o
   2   0   2    13213.50    14089.42    118.68 o
   4   0   2     1544.52     1882.65     35.60 o
   5   0   2      289.04      237.36     19.10 o
   6   0   2     3888.10     4011.05     61.39 o
   7   0   2     1524.91     1487.85     43.38 o
   8   0   2      519.05      401.29     46.93 o
   9   0   2        0.78       -9.08     25.86 o
  10   0   2      202.61      192.09     33.83 o
  11   0   2     1543.00     1780.59     97.36 o
 -12   1   2      105.50       52.56     56.78 o
 -11   1   2     1150.60     1101.60     80.76 o
 -10   1   2       73.40       52.71     41.37 o
  -9   1   2     1184.71     1114.21     47.47 o
  -8   1   2      950.67      897.10     42.80 o
  -7   1   2    11169.15    11029.45    111.12 o
  -6   1   2     6007.66     6042.84    127.37 o
  -5   1   2      441.24      405.31     10.88 o
  -4   1   2     2736.14     2531.35     59.07 o
  -3   1   2    14094.74    16075.37    407.50 o
  -2   1   2    16199.00    19368.17     75.78 o
  -1   1   2      254.27      242.95      7.01 o
   1   1   2      537.99      536.96     10.93 o
   2   1   2     3559.72     3561.57     31.63 o
   4   1   2      913.99     1038.88     29.56 o
   5   1   2     1514.28     1505.23     49.18 o
   6   1   2     4567.99     4661.45    112.01 o
   7   1   2     2605.69     2576.49     84.49 o
   8   1   2       44.96       45.46     22.76 o
   9   1   2      120.48      130.30     29.65 o
  10   1   2      164.13      134.14     33.23 o
  11   1   2      297.07      309.14     40.05 o
 -12   2   2      382.25      425.01     68.57 o
 -11   2   2      342.88      319.16     56.05 o
 -10   2   2      391.90      375.65     38.00 o
  -9   2   2       74.16       79.65     27.98 o
  -8   2   2      156.28      122.99     30.80 o
  -7   2   2      690.94      658.34     33.61 o
  -6   2   2      101.15       95.21      9.86 o
  -5   2   2        5.45        3.01      4.02 o
  -4   2   2      101.35       93.02      5.93 o
  -3   2   2      579.59      580.18      8.91 o
  -2   2   2      567.52      576.54      9.59 o
  -1   2   2     1992.53     2149.80     24.78 o
   0   2   2     2591.92     2850.44     60.70 o
   1   2   2      123.11      124.10      8.93 o
   2   2   2        0.31        3.51      6.87 o
   3   2   2      180.42      170.34     12.38 o
   4   2   2      571.95      557.79     19.82 o
   5   2   2      494.29      463.76     26.93 o
   6   2   2       33.90       38.21     19.83 o
   7   2   2      196.72      195.96     20.29 o
   8   2   2        0.34        1.04     18.26 o
   9   2   2      116.49      109.68     29.78 o
  10   2   2      211.91      252.82     36.39 o
 -11   3   2      134.36      123.48     34.42 o
 -10   3   2      214.65      246.65     35.30 o
  -9   3   2      105.66      111.88     29.63 o
  -8   3   2        0.38       -4.78     24.20 o
  -7   3   2      322.96      316.75     37.74 o
  -6   3   2       52.11       35.12     26.58 o
  -5   3   2       70.57       70.41     10.59 o
  -4   3   2      924.62      983.12     54.34 o
  -3   3   2       41.87       19.82      7.02 o
  -2   3   2      332.37      334.96     12.32 o
  -1   3   2      622.89      711.20     13.93 o
   0   3   2       30.34       42.88      4.63 o
   1   3   2      440.06      438.91     10.73 o
   2   3   2      321.46      318.16     11.29 o
   3   3   2        0.02        5.48      8.22 o
   4   3   2        9.06       11.46     10.96 o
   5   3   2      327.76      263.48     18.36 o
   6   3   2     1179.06     1125.67     32.52 o
   7   3   2      398.07      385.10     24.37 o
   8   3   2        8.90       -0.80     19.66 o
   9   3   2      211.18      208.49     48.20 o
  10   3   2      482.05      454.79     64.00 o
 -12   4   2       41.18       18.02     52.12 o
 -11   4   2       20.81       17.52     31.65 o
 -10   4   2       33.85       70.73     27.54 o
  -9   4   2       37.88       44.14     25.61 o
  -8   4   2       34.03       20.15     33.37 o
  -7   4   2     3694.66     3704.83     97.55 o
  -6   4   2     8129.17     8010.59    130.75 o
  -5   4   2     2515.37     2492.52     40.95 o
  -4   4   2      503.69      557.48     23.57 o
  -3   4   2     4611.93     4698.18     52.91 o
  -2   4   2      188.54      224.32     21.26 o
  -1   4   2      662.86      705.41     29.16 o
   0   4   2       14.12        4.91     13.42 o
   1   4   2      875.82     1092.08     27.36 o
   2   4   2    10283.48    10952.34    349.74 o
   3   4   2     8475.77     8550.83    108.54 o
   4   4   2     6364.69     6544.11     67.52 o
   5   4   2     1102.69     1136.36     25.66 o
   6   4   2     1591.14     1510.87     37.08 o
   7   4   2        0.67       -1.51     24.62 o
   8   4   2        0.02       14.67     27.37 o
   9   4   2       56.07       36.02     45.93 o
 -12   5   2      864.97      902.11     80.60 o
 -11   5   2       50.75       60.24     37.75 o
 -10   5   2      216.78      209.91     35.59 o
  -9   5   2       27.32       37.26     36.72 o
  -8   5   2        6.79       18.23     33.96 o
  -7   5   2      104.29      132.70     36.02 o
  -6   5   2     5073.11     5226.45    222.80 o
  -5   5   2      760.33      787.05     29.36 o
  -4   5   2     2313.95     2223.00     56.60 o
  -3   5   2     9007.94     9106.39    116.45 o
  -2   5   2      201.94      162.55     22.33 o
  -1   5   2      101.10      107.64      8.18 o
   0   5   2      100.63       92.79     23.91 o
   1   5   2     2007.07     1976.29     62.87 o
   2   5   2     8954.38     9179.77    209.18 o
   3   5   2    18976.85    20333.67    228.67 o
   4   5   2     1032.94      993.78     35.27 o
   5   5   2     1878.07     1957.22     79.79 o
   6   5   2     4780.38     4911.58     88.22 o
   7   5   2      531.01      545.52     39.31 o
   8   5   2       14.00       43.28     29.31 o
 -12   6   2      817.79      825.62     79.04 o
 -11   6   2      450.49      455.27     52.42 o
 -10   6   2      179.86      178.35     50.04 o
  -9   6   2        8.36       -3.75     35.89 o
  -8   6   2      311.51      306.96     47.21 o
  -7   6   2      130.59      130.22     21.54 o
  -6   6   2      124.88      126.40     19.86 o
  -5   6   2       23.13       16.38     15.97 o
  -4   6   2     1889.08     1778.42     41.51 o
  -3   6   2     2344.42     2228.55     46.70 o
  -2   6   2      468.25      455.78     33.39 o
  -1   6   2      111.72      115.41      6.17 o
   0   6   2       36.49       31.23     22.74 o
   1   6   2        9.56        8.63     24.52 o
   2   6   2      255.55      221.64     35.27 o
   3   6   2      424.95      380.99     42.26 o
   4   6   2       96.61       80.55     32.36 o
   5   6   2      382.56      348.87     46.23 o
   6   6   2      188.23      108.65     40.65 o
   7   6   2      115.81      126.94     42.80 o
   8   6   2        1.20      -15.66     40.66 o
 -11   7   2       57.59       57.04     50.12 o
 -10   7   2      156.47      144.44     46.98 o
  -9   7   2        1.91       30.70     41.37 o
  -8   7   2      105.04       97.67     37.68 o
  -7   7   2      111.98      102.38     21.32 o
  -6   7   2       28.42       25.01     20.02 o
  -5   7   2       79.22       79.45     20.06 o
  -4   7   2     1026.05     1062.93     37.18 o
  -3   7   2      494.72      445.59     36.38 o
  -2   7   2       81.02       77.78     11.98 o
  -1   7   2       60.90       49.43     27.15 o
   0   7   2      377.51      318.60     37.87 o
   1   7   2      212.43      209.40     35.79 o
   2   7   2       23.65       23.04     30.28 o
   3   7   2      214.52      214.48     38.55 o
   4   7   2       46.03       50.67     32.36 o
   5   7   2       74.68       66.50     35.47 o
   6   7   2      163.11      138.99     44.14 o
   7   7   2      549.54      510.33     63.40 o
   8   7   2        0.05      -27.14     47.62 o
 -10   8   2       41.09       -3.21     44.73 o
  -9   8   2       97.04      102.82     47.57 o
  -8   8   2       66.94      105.43     40.41 o
  -7   8   2     2165.13     1998.85     86.71 o
  -6   8   2      690.55      670.34     35.50 o
  -5   8   2      900.94      842.67     36.41 o
  -4   8   2      162.33      160.10     23.64 o
  -3   8   2      607.78      636.66     25.57 o
  -2   8   2       32.16       29.46     27.59 o
  -1   8   2      123.62      132.65     34.02 o
   0   8   2       95.10       53.38     31.11 o
   1   8   2      801.70      789.35     56.48 o
   2   8   2     2982.17     2922.32     99.65 o
   3   8   2     2948.97     2910.43    103.49 o
   4   8   2      328.40      326.06     48.92 o
   5   8   2      216.13      196.94     48.36 o
   6   8   2      344.72      372.90     59.10 o
   7   8   2       27.30       52.39     46.81 o
 -10   9   2      200.61      199.77     58.92 o
  -9   9   2       19.25       20.40     43.75 o
  -8   9   2     1267.92     1395.03     82.48 o
  -7   9   2     4784.96     4953.86    137.01 o
  -6   9   2     4764.13     4675.77     83.86 o
  -5   9   2       32.47       41.33     22.99 o
  -4   9   2     2015.58     1982.83     63.35 o
  -3   9   2     6348.02     6346.81    130.06 o
  -2   9   2       26.87       39.82     31.34 o
  -1   9   2        5.68       -2.11     30.67 o
   0   9   2        9.29        7.15     34.10 o
   1   9   2     1715.91     1660.25     79.65 o
   2   9   2     2630.37     2522.47     98.40 o
   3   9   2      435.94      388.42     52.19 o
   4   9   2      255.58      248.94     49.51 o
   5   9   2     1304.75     1382.98     88.02 o
   6   9   2     1321.58     1379.16     93.92 o
  -9  10   2      167.56      100.30     50.51 o
  -8  10   2     1455.34     1502.71     86.86 o
  -7  10   2     1672.08     1635.58     88.64 o
  -6  10   2       62.37       89.23     45.86 o
  -5  10   2      421.88      394.36     33.30 o
  -4  10   2      666.44      662.06     39.94 o
  -3  10   2     1251.63     1231.88     69.14 o
  -2  10   2       95.03       95.64     38.35 o
  -1  10   2       15.05       35.39     35.07 o
   0  10   2        0.64       11.64     36.38 o
   1  10   2      387.23      380.01     50.23 o
   2  10   2       88.29      113.62     45.22 o
   3  10   2     1022.43     1009.67     77.60 o
   4  10   2      834.42      862.95     77.58 o
  -7  11   2       25.68       28.49     47.81 o
  -6  11   2       34.17       34.94     46.44 o
  -5  11   2       35.35       37.43     28.82 o
  -4  11   2      337.68      343.59     35.74 o
  -3  11   2      118.07      139.47     44.38 o
  -2  11   2       20.13       15.52     37.15 o
  -1  11   2      382.54      394.42     54.18 o
   0  11   2       43.81       59.60     41.28 o
   1  11   2       20.84       36.06     39.00 o
   2  11   2      253.09      253.07     56.27 o
   3  11   2      144.23      123.54     55.81 o
  -5  12   2       63.91       60.34     31.67 o
  -4  12   2        2.04        8.77     30.30 o
  -3  12   2        2.89      -14.25     45.83 o
  -2  12   2      151.19       60.67     49.82 o
  -1  12   2       15.15       52.00     51.09 o
   0  12   2       50.59       37.60     45.77 o
   1  12   2      432.76      423.47     63.72 o
  -4  13   2     1319.02     1287.49     85.99 o
  -3  13   2     1041.56     1007.16     81.91 o
  -2  13   2        6.55      -30.82     47.79 o
  -1 -14   3        2.07       17.22     55.31 o
   0 -14   3        1.04       29.20     48.09 o
   1 -14   3      543.90      486.54     65.99 o
   2 -14   3      132.25      134.87     55.40 o
   3 -14   3        6.29       30.34     46.32 o
   4 -14   3       46.26       63.09     51.08 o
   5 -14   3        8.61       -2.60     34.00 o
   6 -14   3       19.78       57.57     49.44 o
  -4 -13   3      123.57      164.15     55.54 o
  -3 -13   3      949.91     1043.83     83.53 o
  -2 -13   3      661.63      730.38     71.04 o
  -1 -13   3      178.56      178.45     51.30 o
   0 -13   3       81.62       65.12     45.12 o
   1 -13   3       15.08       12.98     43.20 o
   2 -13   3       97.44       67.85     45.20 o
   3 -13   3      279.26      224.01     54.24 o
   4 -13   3      130.87      139.57     50.22 o
   5 -13   3      304.14      288.95     40.36 o
   6 -13   3      823.87      852.03     52.12 o
   7 -13   3      118.35      114.94     48.53 o
  -5 -12   3       38.13       24.23     48.71 o
  -4 -12   3      693.44      681.49     69.19 o
  -3 -12   3     2351.03     2435.07    107.67 o
  -2 -12   3     2248.15     2259.02    102.25 o
  -1 -12   3      212.77      208.50     45.56 o
   0 -12   3     1164.14     1069.81     71.38 o
   1 -12   3     1198.08     1089.08     71.60 o
   2 -12   3        0.71       20.47     37.66 o
   3 -12   3      408.69      447.83     55.20 o
   4 -12   3      144.30      119.99     40.73 o
   5 -12   3      518.72      528.44     40.70 o
   6 -12   3     2017.69     2228.63     68.34 o
   7 -12   3     2455.56     2647.88    113.44 o
   8 -12   3      271.91      291.85     38.22 o
   9 -12   3      235.39      274.88     60.00 o
  -7 -11   3       40.92       42.25     49.54 o
  -6 -11   3      119.57       98.44     50.07 o
  -5 -11   3       53.80       80.73     44.92 o
  -4 -11   3      472.97      468.77     59.40 o
  -3 -11   3      547.21      522.35     55.73 o
  -2 -11   3      283.68      280.28     47.67 o
  -1 -11   3       16.69       19.85     35.55 o
   0 -11   3      311.81      256.38     46.80 o
   1 -11   3      961.66      973.18     64.76 o
   2 -11   3        1.22       11.94     32.86 o
   3 -11   3        2.12      -10.69     21.28 o
   4 -11   3       45.03       37.61     23.29 o
   5 -11   3      680.07      674.30     31.94 o
   6 -11   3      350.35      297.40     27.38 o
   7 -11   3       67.70       59.32     27.85 o
   8 -11   3        8.35       34.46     28.75 o
   9 -11   3       98.15      135.83     51.42 o
  -8 -10   3       16.53        9.13     45.44 o
  -7 -10   3      470.27      532.39     44.96 o
  -6 -10   3       12.61       29.82     40.11 o
  -5 -10   3      129.81      117.40     30.68 o
  -4 -10   3      303.20      306.01     46.87 o
  -3 -10   3       12.59       13.74     35.24 o
  -2 -10   3      469.90      435.75     48.82 o
  -1 -10   3       49.61       52.53     36.17 o
   0 -10   3      653.59      577.01     49.12 o
   1 -10   3       19.58       19.49     22.92 o
   2 -10   3       26.56       46.08     19.84 o
   3 -10   3      313.38      267.75     25.90 o
   4 -10   3      305.61      278.28     42.94 o
   5 -10   3       97.89       97.00     20.31 o
   6 -10   3       19.41        9.21     23.96 o
   7 -10   3      135.73      137.85     28.79 o
   8 -10   3        0.17       -0.66     27.87 o
   9 -10   3       98.50       79.87     49.90 o
  -8  -9   3        9.79        3.96     30.89 o
  -7  -9   3      213.64      196.52     33.48 o
  -6  -9   3       30.55       39.09     28.19 o
  -5  -9   3      254.75      208.63     31.37 o
  -4  -9   3     1264.03     1171.54     47.37 o
  -3  -9   3     1067.49      939.01     59.71 o
  -2  -9   3      326.98      295.68     18.77 o
  -1  -9   3     1318.63     1316.28     44.98 o
   0  -9   3       70.69       61.29     15.16 o
   1  -9   3      189.35      169.37     19.77 o
   2  -9   3     1527.62     1518.78     90.32 o
   3  -9   3        7.30       -0.79     18.73 o
   4  -9   3      134.01      107.45     22.73 o
   5  -9   3      362.97      350.05     24.16 o
   6  -9   3      629.96      648.51     36.04 o
   7  -9   3     2391.22     2345.37     61.94 o
   8  -9   3     1130.85     1049.39     86.37 o
   9  -9   3       34.72       31.22     42.35 o
  10  -9   3       46.15       39.63     49.97 o
  -9  -8   3      222.32      244.45     58.61 o
  -8  -8   3      124.03      128.44     33.06 o
  -7  -8   3      187.57      189.88     30.99 o
  -6  -8   3      975.02      980.60     44.86 o
  -5  -8   3      403.47      412.51     32.90 o
  -4  -8   3      271.28      243.05     28.12 o
  -3  -8   3     3900.62     3888.08     71.34 o
  -2  -8   3     6195.15     6139.72    240.60 o
  -1  -8   3      410.14      402.21     34.02 o
   0  -8   3     1686.66     1612.56    130.64 o
   1  -8   3      481.43      438.99     24.12 o
   2  -8   3     1467.00     1351.93     51.43 o
   3  -8   3     2458.93     2474.99    106.69 o
   4  -8   3      232.91      216.17     19.13 o
   5  -8   3     2925.94     2933.82     59.49 o
   6  -8   3     4796.38     4965.86     93.08 o
   7  -8   3     6272.54     6458.75    190.77 o
   8  -8   3      618.25      644.80     39.29 o
   9  -8   3      382.56      367.66     53.97 o
  10  -8   3      685.61      737.82     73.33 o
 -10  -7   3        0.94      -13.47     55.60 o
  -9  -7   3      402.80      380.91     42.74 o
  -8  -7   3      377.51      411.94     31.13 o
  -7  -7   3       53.35       58.04     22.31 o
  -6  -7   3      171.75      146.22     25.53 o
  -5  -7   3        3.90        9.53     21.15 o
  -4  -7   3     2737.63     2736.84     58.81 o
  -3  -7   3     8216.37     8347.59    162.54 o
  -2  -7   3     3385.69     3231.77     40.38 o
  -1  -7   3      776.90      749.64     40.10 o
   0  -7   3      816.54      771.24     36.12 o
   1  -7   3     2247.27     2126.13     41.82 o
   2  -7   3      594.94      559.24     25.68 o
   3  -7   3      147.30      149.96     20.49 o
   4  -7   3      770.34      766.05     25.78 o
   5  -7   3     2360.72     2227.24     49.97 o
   6  -7   3     4255.63     4369.44     84.65 o
   7  -7   3      779.05      720.25     36.88 o
   8  -7   3        2.24       17.27     22.97 o
   9  -7   3      798.05      720.70     66.97 o
  10  -7   3       84.02       65.22     47.24 o
 -10  -6   3      304.26      403.84     64.42 o
  -9  -6   3        3.21        8.24     46.87 o
  -8  -6   3      168.06      178.73     29.25 o
  -7  -6   3      160.69      171.03     26.42 o
  -6  -6   3      776.23      807.68     37.65 o
  -5  -6   3      279.53      278.81     21.81 o
  -4  -6   3      140.34      144.52     24.07 o
  -3  -6   3     1059.99     1132.34     25.70 o
  -2  -6   3       36.89       31.63     10.95 o
  -1  -6   3      196.18      207.20     15.68 o
   0  -6   3       27.93       12.36     12.58 o
   1  -6   3       11.70       11.22     13.56 o
   2  -6   3      218.53      203.22     19.20 o
   3  -6   3     1636.79     1581.83     38.70 o
   4  -6   3      937.36      894.82     30.64 o
   5  -6   3       38.76       36.48     12.82 o
   6  -6   3      145.01      133.03     15.59 o
   7  -6   3       66.62       74.51     21.48 o
   8  -6   3      201.09      214.67     43.81 o
   9  -6   3       14.74       35.66     41.28 o
  10  -6   3      128.25      145.05     35.33 o
  11  -6   3       45.26       12.34     49.90 o
 -10  -5   3      209.06      250.40     56.38 o
  -9  -5   3       50.80       62.67     50.64 o
  -8  -5   3       56.02       41.90     39.72 o
  -7  -5   3       50.54       43.80     20.02 o
  -6  -5   3       81.71       58.73     20.86 o
  -5  -5   3      347.93      338.82     24.10 o
  -4  -5   3      174.73      183.41     14.54 o
  -3  -5   3     1250.03     1304.35     26.10 o
  -2  -5   3     1789.42     1705.05     27.71 o
  -1  -5   3      501.37      470.41     18.72 o
   0  -5   3        3.55       17.86     12.25 o
   1  -5   3      117.75       83.25     13.95 o
   2  -5   3     1025.62      953.57     28.72 o
   3  -5   3     1754.76     1828.44     36.48 o
   4  -5   3       50.00       40.54     14.73 o
   5  -5   3      623.12      621.84     20.56 o
   6  -5   3      282.21      271.13     17.05 o
   7  -5   3       34.19       29.60     13.92 o
   8  -5   3       64.89       29.74     37.93 o
   9  -5   3      101.47      101.62     28.78 o
  10  -5   3      349.84      356.48     39.80 o
  11  -5   3      341.19      421.39     62.98 o
 -11  -4   3      718.64      821.92     81.38 o
 -10  -4   3       49.99       11.22     47.25 o
  -9  -4   3       27.08       61.76     43.49 o
  -8  -4   3       25.15       37.15     38.25 o
  -7  -4   3      329.05      317.71     24.88 o
  -6  -4   3     3155.43     3121.16     62.46 o
  -5  -4   3       25.52       44.54     15.37 o
  -4  -4   3    22106.73    24391.21    516.85 o
  -3  -4   3    42024.29    48110.95    300.22 o
  -2  -4   3    14488.67    15307.64    108.13 o
  -1  -4   3       51.28       80.42     10.70 o
   0  -4   3      745.45      687.30     22.13 o
   1  -4   3      644.89      653.11     21.90 o
   2  -4   3     1122.50      992.59     39.92 o
   3  -4   3     6122.03     6294.15    237.80 o
   4  -4   3       46.80       53.55     11.07 o
   5  -4   3     8159.69     8052.56    174.04 o
   6  -4   3     4890.69     5054.65     95.67 o
   7  -4   3      133.43      139.94     17.52 o
   8  -4   3     1035.83      883.21     96.73 o
   9  -4   3      455.80      453.35     38.09 o
  10  -4   3       93.78      112.59     31.20 o
  11  -4   3       87.19      215.90     54.10 o
 -11  -3   3      754.59      752.95     73.82 o
 -10  -3   3       78.55       60.17     48.50 o
  -9  -3   3      582.53      570.39     60.34 o
  -8  -3   3       41.20       49.08     34.57 o
  -7  -3   3      508.35      531.86     25.84 o
  -6  -3   3       22.18       19.83     14.46 o
  -5  -3   3     3953.03     4055.81    146.09 o
  -4  -3   3    13784.39    14340.98    299.18 o
  -3  -3   3    24609.65    27553.61    164.53 o
  -2  -3   3     3128.11     2991.90     30.85 o
  -1  -3   3    11795.61    12905.43     94.23 o
   0  -3   3    66475.05    64150.56    166.99 o
   1  -3   3     5031.33     4914.91     70.16 o
   2  -3   3     2022.51     2291.39    129.69 o
   3  -3   3     4490.43     4766.63     82.86 o
   4  -3   3     1527.35     1555.08     42.38 o
   5  -3   3     5995.65     6133.82    154.16 o
   6  -3   3     2763.27     2733.61    110.99 o
   7  -3   3      192.72      177.41     15.47 o
   8  -3   3      175.32      185.65     40.04 o
   9  -3   3     1784.30     1542.91    110.10 o
  10  -3   3      237.15      302.10     37.43 o
  11  -3   3        4.61        7.07     33.28 o
 -11  -2   3      243.89      195.99     54.54 o
 -10  -2   3       70.26       89.99     48.32 o
  -9  -2   3       27.93       45.31     37.89 o
  -8  -2   3     1018.76      989.85     62.51 o
  -7  -2   3     1445.13     1502.43    120.29 o
  -6  -2   3     1109.63     1084.71     74.92 o
  -5  -2   3      556.61      563.68     29.32 o
  -4  -2   3       42.88       50.07      7.55 o
  -3  -2   3      973.62      997.24     22.02 o
  -2  -2   3      886.31      897.35     22.59 o
  -1  -2   3      280.43      306.38     10.48 o
   0  -2   3      553.91      568.45     14.71 o
   1  -2   3      620.35      634.19     30.08 o
   2  -2   3      311.76      280.52      9.65 o
   3  -2   3     1401.27     1476.07     51.14 o
   4  -2   3      545.31      513.28     16.36 o
   5  -2   3      139.17      113.79     14.56 o
   6  -2   3        4.17       -0.09     14.35 o
   7  -2   3       73.82       76.68     16.82 o
   8  -2   3      172.18      161.48     20.32 o
   9  -2   3        0.71        9.72     26.12 o
  10  -2   3       91.89       46.30     30.15 o
  11  -2   3       41.19       30.46     35.05 o
 -11  -1   3      156.16      135.20     54.27 o
 -10  -1   3      467.76      500.06     59.84 o
  -9  -1   3      224.67      209.12     45.77 o
  -8  -1   3        0.21      -10.27     34.78 o
  -7  -1   3      599.54      645.72     40.54 o
  -6  -1   3      332.65      323.31     14.38 o
  -5  -1   3       11.43       15.43      7.55 o
  -4  -1   3       19.09       16.10      6.03 o
  -3  -1   3        7.26        8.69      4.72 o
  -2  -1   3        6.10        4.88      6.33 o
  -1  -1   3     2655.08     2846.61     56.61 o
   0  -1   3     1743.53     1960.76     78.02 o
   1  -1   3      627.01      617.71     38.38 o
   2  -1   3       89.79       85.19      6.30 o
   3  -1   3      228.40      223.32      9.67 o
   4  -1   3       46.58       45.99     11.81 o
   5  -1   3      290.25      298.04     17.62 o
   6  -1   3        6.25        1.90     14.31 o
   7  -1   3       35.93       33.10     16.73 o
   8  -1   3       59.67       53.42     18.77 o
   9  -1   3      275.22      269.33     32.43 o
  10  -1   3      378.14      378.57     39.58 o
  11  -1   3      149.17      159.55     46.69 o
 -12   0   3      854.56      981.56     85.34 o
 -11   0   3      672.04      629.27     69.49 o
 -10   0   3        8.90        6.63     37.45 o
  -9   0   3       54.30       40.20     37.77 o
  -8   0   3      925.56      885.83     41.64 o
  -7   0   3     3049.23     2950.53     60.52 o
  -6   0   3     1662.09     1598.43     42.18 o
  -5   0   3        1.52        0.31     15.33 o
  -3   0   3     8532.35     8603.96     84.17 o
  -2   0   3    13083.61    14910.72     86.47 o
   0   0   3      550.47      567.77     20.73 o
   1   0   3      122.68      115.58      7.86 o
   2   0   3      846.50      742.44     16.49 o
   3   0   3        2.03       15.90      8.22 o
   4   0   3     1233.87     1344.58     26.98 o
   5   0   3     2552.57     2473.02     45.50 o
   6   0   3     6268.60     6154.93     87.18 o
   7   0   3     3409.18     3339.18     67.71 o
   8   0   3      170.86      138.20     26.68 o
   9   0   3      518.60      403.75     51.80 o
  10   0   3       75.97       56.83     31.66 o
  11   0   3       20.09       39.01     41.97 o
 -12   1   3     2529.84     2802.03    123.29 o
 -11   1   3      765.45      679.56     67.01 o
 -10   1   3      154.07      165.42     46.02 o
  -9   1   3     4057.16     3889.24     80.38 o
  -8   1   3     2270.21     2156.51     57.72 o
  -7   1   3       62.67       74.74     23.07 o
  -6   1   3      314.08      304.31     11.41 o
  -5   1   3     2121.69     2054.65     42.36 o
  -3   1   3     2889.50     2586.18     35.55 o
  -2   1   3     7819.58     8458.75    115.57 o
  -1   1   3     2143.07     2113.55     29.59 o
   0   1   3    11598.31    12404.60    126.62 o
   2   1   3      992.92      934.88     20.39 o
   3   1   3        0.67       -0.58      9.78 o
   4   1   3     2042.03     2049.78     33.20 o
   5   1   3     3236.16     3134.57     44.62 o
   6   1   3     9180.99     9205.46    295.39 o
   7   1   3     5054.75     5047.85    164.84 o
   8   1   3        6.14       13.74     24.74 o
   9   1   3     1074.77     1010.87     47.95 o
  10   1   3      316.54      291.03     51.61 o
 -12   2   3      255.23      291.72     62.79 o
 -11   2   3      335.54      345.10     40.45 o
 -10   2   3       11.50       33.95     28.88 o
  -9   2   3     1358.91     1257.98     50.26 o
  -8   2   3     1584.27     1481.04     50.13 o
  -7   2   3       13.22       37.39     21.12 o
  -6   2   3      212.00      185.72     32.26 o
  -5   2   3        4.02        8.75     24.57 o
  -4   2   3     1140.10     1160.37     20.56 o
  -3   2   3      132.62      110.97      7.71 o
  -2   2   3      223.41      228.19      9.60 o
  -1   2   3        8.44        9.32      6.68 o
   0   2   3      324.42      333.61     18.01 o
   1   2   3      585.46      570.16     21.09 o
   2   2   3      351.01      338.75     10.35 o
   3   2   3      285.62      275.91     14.78 o
   4   2   3      381.28      375.20     18.57 o
   5   2   3      269.17      244.78     18.55 o
   6   2   3       18.07       15.14     16.82 o
   7   2   3      152.56      148.78     20.53 o
   8   2   3      133.05      157.87     22.62 o
   9   2   3       24.93       21.29     28.26 o
 -12   3   3        0.22      -12.21     37.65 o
 -11   3   3      103.19       92.22     36.26 o
 -10   3   3       96.68       83.76     29.98 o
  -9   3   3        4.20       -8.05     28.09 o
  -8   3   3       12.18       20.70     24.62 o
  -7   3   3       51.92       37.92     31.63 o
  -6   3   3       71.84       67.83     31.14 o
  -5   3   3        0.42       -7.73     10.32 o
  -4   3   3      372.75      372.73     18.38 o
  -3   3   3      964.35      969.91     18.52 o
  -2   3   3       23.85       21.78      7.43 o
  -1   3   3      752.85      781.27     17.10 o
   0   3   3     1234.31     1212.14     26.74 o
   1   3   3     2078.90     2245.96     54.38 o
   2   3   3        4.70        3.34     10.13 o
   3   3   3      486.90      485.55     14.13 o
   4   3   3      565.44      566.70     16.35 o
   5   3   3        2.31        7.87     13.15 o
   6   3   3      341.18      347.18     23.35 o
   7   3   3      218.83      183.69     21.44 o
   8   3   3       13.57       34.37     27.74 o
   9   3   3      438.46      399.63     55.71 o
 -12   4   3      541.92      576.24     74.58 o
 -11   4   3      326.43      346.54     41.09 o
 -10   4   3        1.63       11.42     28.76 o
  -9   4   3       12.57       23.45     27.93 o
  -8   4   3      280.26      251.95     41.35 o
  -7   4   3     1616.62     1545.71     69.70 o
  -6   4   3     1156.54     1186.21     61.93 o
  -5   4   3       78.30       75.98     13.68 o
  -4   4   3      950.91      827.32     25.15 o
  -3   4   3     4664.21     4711.41    123.53 o
  -2   4   3     1715.84     1684.97     28.14 o
  -1   4   3       78.16       90.33      7.52 o
   0   4   3       42.77       41.39      5.54 o
   1   4   3     2556.77     2730.44     57.69 o
   2   4   3      593.94      516.60     17.89 o
   3   4   3      953.49      894.21     24.83 o
   4   4   3      951.23      937.16     36.14 o
   5   4   3       86.06       91.31     24.11 o
   6   4   3     5874.39     6169.74     95.37 o
   7   4   3      655.29      545.57     38.22 o
   8   4   3       52.00       29.82     40.91 o
   9   4   3       91.25       88.54     46.01 o
 -12   5   3     3709.86     4206.81    145.29 o
 -11   5   3      206.65      166.94     37.60 o
 -10   5   3      262.78      207.41     34.78 o
  -9   5   3     1176.73     1181.11     70.89 o
  -8   5   3      175.70      147.77     40.65 o
  -7   5   3      762.09      649.58     49.76 o
  -6   5   3     2759.97     2707.78    117.34 o
  -5   5   3     2564.61     2564.75     30.88 o
  -4   5   3    24120.38    25212.24   1050.16 o
  -3   5   3    18609.52    18843.63    224.41 o
  -2   5   3     1689.28     1565.72     51.43 o
  -1   5   3     1429.66     1423.95     44.17 o
   0   5   3     3043.93     3040.21     54.98 o
   1   5   3      141.57      118.81     20.23 o
   2   5   3     2123.64     2153.02     75.94 o
   3   5   3     1714.19     1749.89     72.11 o
   4   5   3     1523.70     1486.04     71.01 o
   5   5   3     7188.81     7553.47    156.21 o
   6   5   3     1043.68     1170.39     72.80 o
   7   5   3       11.46       -9.15     39.30 o
   8   5   3      770.62      835.40     70.39 o
   9   5   3      383.32      347.87     58.66 o
 -11   6   3      420.63      489.11     46.48 o
 -10   6   3       40.66       41.45     44.17 o
  -9   6   3      391.64      349.10     50.20 o
  -8   6   3      551.03      561.25     54.13 o
  -7   6   3      233.14      284.42     43.14 o
  -6   6   3       75.87       71.83     14.33 o
  -5   6   3     3173.71     3156.58    128.00 o
  -4   6   3    10657.99    10663.98    310.47 o
  -3   6   3     3402.04     3317.64     68.82 o
  -2   6   3       73.39       59.99     23.75 o
  -1   6   3     1258.30     1227.22     27.71 o
   0   6   3     1402.98     1347.23     59.77 o
   1   6   3      690.80      651.24     46.14 o
   2   6   3        2.70        9.38     31.01 o
   3   6   3        0.85       15.16     32.58 o
   4   6   3      734.88      688.98     58.19 o
   5   6   3      571.57      572.50     56.63 o
   6   6   3      164.92      192.25     46.41 o
   7   6   3      781.15      754.33     68.54 o
   8   6   3      432.40      463.77     63.80 o
 -11   7   3      178.90      198.05     53.34 o
 -10   7   3       70.11       37.41     41.10 o
  -9   7   3        2.48      -10.58     39.24 o
  -8   7   3       37.76       35.95     42.31 o
  -7   7   3      382.43      342.52     46.17 o
  -6   7   3       71.76       91.07     20.37 o
  -5   7   3        1.27        0.64     19.77 o
  -4   7   3      557.92      585.54     31.19 o
  -3   7   3      122.03      123.50     31.81 o
  -2   7   3       54.91       34.44     25.48 o
  -1   7   3      140.29      165.90     32.98 o
   0   7   3      297.06      245.73     37.81 o
   1   7   3       64.92       31.31     28.97 o
   2   7   3       81.55       90.40     32.07 o
   3   7   3      449.06      417.98     46.59 o
   4   7   3      186.20      187.65     43.23 o
   5   7   3       15.49       33.78     36.06 o
   6   7   3      170.90      191.39     50.78 o
   7   7   3       21.36       -2.94     48.53 o
 -10   8   3      147.62      111.48     52.97 o
  -9   8   3      126.49       92.61     50.05 o
  -8   8   3        5.71       -2.86     40.22 o
  -7   8   3       58.74       32.84     37.82 o
  -6   8   3      636.35      537.84     32.24 o
  -5   8   3      125.80      126.19     24.58 o
  -4   8   3      381.55      356.29     39.92 o
  -3   8   3     3097.28     3085.46     65.61 o
  -2   8   3      349.65      382.04     41.78 o
  -1   8   3     1028.03      900.36     56.15 o
   0   8   3      360.84      303.26     43.71 o
   1   8   3      943.33      944.06     62.30 o
   2   8   3      142.23      116.91     37.74 o
   3   8   3       33.85       42.36     36.66 o
   4   8   3      196.85      214.72     47.18 o
   5   8   3      844.07      849.20     72.19 o
   6   8   3      834.00      855.20     76.51 o
  -9   9   3        0.49       -9.31     45.55 o
  -8   9   3      625.57      495.21     58.33 o
  -7   9   3      420.62      499.55     57.24 o
  -6   9   3       21.57       15.84     42.06 o
  -5   9   3     1191.18     1188.39     51.31 o
  -4   9   3     5875.07     5944.42    252.16 o
  -3   9   3     5957.33     6111.75    131.64 o
  -2   9   3     1943.79     1884.66     80.09 o
  -1   9   3     2483.67     2376.22     90.37 o
   0   9   3      397.65      432.69     50.01 o
   1   9   3       23.65       35.05     32.67 o
   2   9   3      561.53      523.13     58.63 o
   3   9   3       27.46       -9.96     45.78 o
   4   9   3     1004.03     1034.57     80.07 o
   5   9   3     1456.73     1510.22     96.35 o
  -8  10   3       81.68       55.91     50.43 o
  -7  10   3       51.74       47.46     47.31 o
  -6  10   3      175.56      188.06     50.53 o
  -5  10   3      222.14      228.24     33.38 o
  -4  10   3      202.73      212.86     32.30 o
  -3  10   3      402.80      405.21     49.74 o
  -2  10   3       19.86       27.35     37.07 o
  -1  10   3      980.52      945.18     66.55 o
   0  10   3      296.39      315.40     50.35 o
   1  10   3        1.41        2.31     39.79 o
   2  10   3       57.68       48.81     41.93 o
   3  10   3      838.39      837.45     74.78 o
  -7  11   3      156.06      179.96     57.48 o
  -6  11   3       61.07       27.17     41.85 o
  -5  11   3      267.24      271.08     36.16 o
  -4  11   3      793.40      759.95     47.68 o
  -3  11   3      206.30      235.35     35.59 o
  -2  11   3        0.32       -5.81     40.13 o
  -1  11   3        9.27       13.52     40.61 o
   0  11   3      172.29      177.54     51.97 o
   1  11   3        3.32       -3.84     47.83 o
   2  11   3      107.73      122.93     56.06 o
  -4  12   3      132.89       97.63     33.52 o
  -3  12   3      177.18      130.67     36.59 o
  -2  12   3       41.68       17.98     48.29 o
  -1  12   3       57.40      102.12     51.78 o
   0  12   3       49.23       69.43     52.78 o
  -4  13   3     1827.48     1970.94    104.97 o
  -3  13   3     1317.66     1296.45     91.39 o
  -2 -14   4        2.84      -10.41     45.63 o
  -1 -14   4       16.50       30.63     49.07 o
   0 -14   4      106.65       94.44     48.94 o
   1 -14   4      133.63      154.76     47.26 o
   2 -14   4       16.13       16.32     49.37 o
   3 -14   4      120.28      109.31     53.91 o
   4 -14   4       35.48        0.17     45.67 o
   5 -14   4      156.80      119.86     35.88 o
   6 -14   4      162.71      202.70     38.97 o
  -4 -13   4      123.40      124.68     56.32 o
  -3 -13   4      508.29      545.27     64.67 o
  -2 -13   4      162.24      142.78     47.45 o
  -1 -13   4       32.73        7.70     44.73 o
   0 -13   4      386.58      399.63     56.34 o
   1 -13   4       53.87       30.74     46.55 o
   2 -13   4      133.34      115.04     48.29 o
   3 -13   4       29.27        6.41     43.11 o
   4 -13   4       69.04       40.46     47.93 o
   5 -13   4      454.23      428.49     41.93 o
   6 -13   4      629.53      557.11     44.24 o
  -6 -12   4      146.69      164.96     55.71 o
  -5 -12   4       14.37       31.90     43.17 o
  -4 -12   4      283.83      279.37     52.23 o
  -3 -12   4     1634.01     1639.15     90.72 o
  -2 -12   4      633.81      592.85     60.62 o
  -1 -12   4      231.35      232.73     47.69 o
   0 -12   4     2494.73     2488.69     99.92 o
   1 -12   4     2710.07     2725.52    103.23 o
   2 -12   4      229.28      214.39     48.87 o
   3 -12   4      136.01       85.35     42.75 o
   4 -12   4      105.72      114.29     46.78 o
   5 -12   4      473.32      476.94     38.32 o
   6 -12   4     1899.02     2028.79     63.50 o
   7 -12   4      464.81      534.50     61.13 o
   8 -12   4      170.33      135.59     51.75 o
  -7 -11   4       90.13      115.48     38.40 o
  -6 -11   4      135.16      106.55     36.76 o
  -5 -11   4       40.72       47.03     43.65 o
  -4 -11   4       11.90        2.11     37.12 o
  -3 -11   4      811.34      738.94     62.07 o
  -2 -11   4       87.67       65.73     36.62 o
  -1 -11   4      696.90      608.11     54.30 o
   0 -11   4     1941.21     1961.55     86.01 o
   1 -11   4     2110.00     1963.68     85.74 o
   2 -11   4      475.61      420.65     30.70 o
   3 -11   4       63.44       55.84     23.56 o
   4 -11   4       74.42       80.15     25.42 o
   5 -11   4        3.68       15.44     20.83 o
   6 -11   4      465.24      437.74     35.90 o
   7 -11   4      128.47      121.15     28.75 o
   8 -11   4      716.95      715.21     68.85 o
   9 -11   4      790.23      877.44     78.17 o
  -8 -10   4       15.54       39.89     50.02 o
  -7 -10   4      344.78      344.52     41.30 o
  -6 -10   4      230.96      175.53     34.97 o
  -5 -10   4       32.81       24.29     30.10 o
  -4 -10   4      362.29      365.32     35.17 o
  -3 -10   4      865.01      816.85     58.48 o
  -2 -10   4       22.65       11.65     34.10 o
  -1 -10   4      112.67      105.58     17.88 o
   0 -10   4       13.66       13.00     17.21 o
   1 -10   4      769.68      729.26     88.04 o
   2 -10   4      284.95      254.25     26.59 o
   3 -10   4       25.30       25.44     20.77 o
   4 -10   4      160.30      186.42     26.60 o
   5 -10   4      382.03      385.29     25.68 o
   6 -10   4       28.25       34.61     24.71 o
   7 -10   4        3.01       28.75     25.38 o
   8 -10   4       19.71       27.27     43.48 o
   9 -10   4        0.05       17.77     47.02 o
  -9  -9   4        6.50       -5.24     53.29 o
  -8  -9   4      265.74      263.49     60.71 o
  -7  -9   4       24.25       25.47     30.12 o
  -6  -9   4       22.85       37.24     28.57 o
  -5  -9   4        0.58        5.30     26.25 o
  -4  -9   4      510.77      500.28     36.61 o
  -3  -9   4      214.64      226.31     19.06 o
  -2  -9   4      173.18      158.01     18.58 o
  -1  -9   4      389.81      414.25     27.37 o
   0  -9   4      322.32      317.05     32.02 o
   1  -9   4      579.87      561.98     52.37 o
   2  -9   4        4.33       11.09     18.94 o
   3  -9   4      116.96      121.44     22.84 o
   4  -9   4      393.83      364.10     29.20 o
   5  -9   4      177.17      196.02     26.11 o
   6  -9   4     1338.70     1336.55     59.33 o
   7  -9   4      634.16      573.52     60.99 o
   8  -9   4       35.96       38.28     42.03 o
   9  -9   4      135.38       97.77     49.32 o
 -10  -8   4       38.76       -9.67     56.33 o
  -9  -8   4      949.94      935.56     57.64 o
  -8  -8   4     1103.17     1198.36     80.31 o
  -7  -8   4       69.66       72.72     28.03 o
  -6  -8   4       29.08       17.85     24.76 o
  -5  -8   4       17.28       16.22     23.30 o
  -4  -8   4      655.71      672.93     25.28 o
  -3  -8   4     3044.25     2976.57     44.80 o
  -2  -8   4     2509.21     2430.71     75.73 o
  -1  -8   4      935.21      906.73     30.71 o
   0  -8   4    12686.43    12296.77    222.87 o
   1  -8   4     7567.26     7631.87    291.99 o
   2  -8   4      132.10      115.79     20.80 o
   3  -8   4      128.27      138.49     21.98 o
   4  -8   4        2.04        0.17     15.88 o
   5  -8   4     1097.33     1132.59     43.36 o
   6  -8   4     2499.91     2584.17    117.25 o
   7  -8   4      720.91      728.86     57.93 o
   8  -8   4      483.22      458.87     54.70 o
   9  -8   4     3119.93     3216.04    120.25 o
  10  -8   4      749.53      659.88     71.61 o
 -10  -7   4      483.54      495.01     74.70 o
  -9  -7   4     1799.38     1939.18    102.69 o
  -8  -7   4     1782.77     1790.85     94.19 o
  -7  -7   4      207.76      197.54     24.57 o
  -6  -7   4      179.54      156.59     22.41 o
  -5  -7   4       82.00       80.93     23.02 o
  -4  -7   4     1761.27     1692.07     34.77 o
  -3  -7   4     3982.32     3930.18     48.59 o
  -2  -7   4      426.58      434.36     19.36 o
  -1  -7   4     2879.88     2620.16     54.36 o
   0  -7   4     7801.04     7569.05    192.18 o
   1  -7   4     8084.25     8055.11    310.89 o
   2  -7   4     1479.14     1475.37     39.14 o
   3  -7   4      887.49      849.12     43.15 o
   4  -7   4     1257.23     1255.07     37.23 o
   5  -7   4        0.33        1.52     18.21 o
   6  -7   4      240.30      260.70     19.23 o
   7  -7   4        0.13      -12.32     32.79 o
   8  -7   4     1880.10     1648.98     84.15 o
   9  -7   4     1565.01     1570.54     87.59 o
  10  -7   4     1340.65     1323.61     66.25 o
 -10  -6   4      182.62      165.92     57.24 o
  -9  -6   4       49.04       48.41     48.21 o
  -8  -6   4      534.44      555.19     63.00 o
  -7  -6   4     1105.19     1182.06     88.55 o
  -6  -6   4      124.14      128.67     23.04 o
  -5  -6   4        0.29        2.78     13.45 o
  -4  -6   4     1457.71     1495.04     31.59 o
  -3  -6   4      487.81      419.67     18.99 o
  -2  -6   4     5306.28     5263.64     51.56 o
  -1  -6   4      497.57      468.14     18.89 o
   0  -6   4      539.12      571.95     55.61 o
   1  -6   4      277.40      263.37     19.40 o
   2  -6   4      136.00      126.13     18.56 o
   3  -6   4      527.07      593.38     39.75 o
   4  -6   4       58.46       56.98     15.58 o
   5  -6   4       40.96       38.98     13.19 o
   6  -6   4      247.17      242.11     17.97 o
   7  -6   4      448.57      430.37     50.55 o
   8  -6   4      139.17      135.66     40.75 o
   9  -6   4        6.37       26.63     40.67 o
  10  -6   4       36.11       37.42     32.57 o
 -11  -5   4      240.59      274.38     69.24 o
 -10  -5   4      268.65      293.97     59.48 o
  -9  -5   4       68.64       50.87     46.46 o
  -8  -5   4        7.08       -4.69     38.06 o
  -7  -5   4      141.07      144.94     23.18 o
  -6  -5   4      353.73      356.54     25.47 o
  -5  -5   4      240.60      227.65     17.06 o
  -4  -5   4      430.06      444.65     23.53 o
  -3  -5   4      467.62      452.82     18.08 o
  -2  -5   4        9.00        8.92     10.38 o
  -1  -5   4      286.14      254.33     20.04 o
   0  -5   4        2.93        1.27     14.00 o
   1  -5   4        7.38       11.50     14.40 o
   2  -5   4      375.51      339.01     29.38 o
   3  -5   4      539.03      508.05     21.47 o
   4  -5   4      970.50      936.53     37.90 o
   5  -5   4      749.36      726.19     27.27 o
   6  -5   4       10.40       27.63     13.79 o
   7  -5   4      662.87      656.78     79.46 o
   8  -5   4      162.02      168.40     40.09 o
   9  -5   4        0.01       -0.57     27.79 o
  10  -5   4       51.78       64.31     33.09 o
  11  -5   4        5.16       -6.72     48.20 o
 -11  -4   4       68.36      159.03     56.84 o
 -10  -4   4      362.54      334.42     58.59 o
  -9  -4   4      583.59      560.51     63.44 o
  -8  -4   4      706.16      688.30     61.02 o
  -7  -4   4      113.59       97.11     19.12 o
  -6  -4   4      351.11      342.30     23.38 o
  -5  -4   4      926.18      899.14     24.39 o
  -4  -4   4    23705.82    25680.87    508.51 o
  -3  -4   4    21030.81    22461.72    209.45 o
  -2  -4   4      257.25      236.89     13.74 o
  -1  -4   4     2464.52     2304.23     31.00 o
   1  -4   4     3507.42     3387.60     67.06 o
   2  -4   4     1787.38     1699.46     53.12 o
   3  -4   4      322.13      298.95     13.55 o
   4  -4   4      360.20      357.72     15.55 o
   5  -4   4     4319.58     4396.21    123.45 o
   6  -4   4      347.94      337.13     18.88 o
   7  -4   4     1270.30     1220.90     43.39 o
   8  -4   4     1220.06     1206.98     59.06 o
   9  -4   4     1647.72     1661.96     59.00 o
  10  -4   4      867.69      902.07    150.35 o
  11  -4   4      188.34      234.93     58.62 o
 -11  -3   4      167.42      162.52     54.59 o
 -10  -3   4     1543.52     1605.76     88.57 o
  -9  -3   4     3993.88     4033.29    121.25 o
  -8  -3   4     2542.76     2543.20     93.46 o
  -7  -3   4        0.02        3.96     14.80 o
  -6  -3   4      951.61      983.56     29.19 o
  -5  -3   4      575.06      575.97     18.79 o
  -4  -3   4     8744.21     8780.14    112.09 o
  -3  -3   4     4405.00     4282.99     96.61 o
  -2  -3   4     9141.05     9785.37    153.89 o
  -1  -3   4    10026.09    10284.94    126.63 o
   0  -3   4     1949.69     1518.55     30.17 o
   1  -3   4     5797.01     5786.15     84.58 o
   2  -3   4       66.84       85.75      7.92 o
   4  -3   4     1827.19     1992.09     86.09 o
   5  -3   4     2612.45     2724.16     80.67 o
   6  -3   4     1726.60     1598.40     45.77 o
   7  -3   4      570.52      544.91     34.87 o
   8  -3   4     1347.80     1429.62     55.79 o
   9  -3   4     1615.21     1778.55    108.58 o
  10  -3   4      869.22      766.33     48.67 o
 -11  -2   4      109.10      115.63     57.79 o
 -10  -2   4        1.70        8.17     44.41 o
  -9  -2   4     1277.74     1114.47     73.14 o
  -8  -2   4     1140.93     1110.03     66.04 o
  -7  -2   4       52.95       49.91     32.02 o
  -6  -2   4      399.20      393.22     17.86 o
  -5  -2   4      768.96      829.52     22.93 o
  -4  -2   4      756.89      780.96     15.93 o
  -3  -2   4       17.67       18.18      7.23 o
  -2  -2   4       20.78       37.41      9.58 o
  -1  -2   4     5361.49     5789.87    302.72 o
   0  -2   4     5085.12     5952.67    199.04 o
   1  -2   4      306.00      260.83     14.75 o
   2  -2   4      178.14      196.59     17.80 o
   3  -2   4       30.61       28.52     13.98 o
   4  -2   4      101.81      114.87      9.99 o
   5  -2   4      102.35       97.32     15.03 o
   6  -2   4      123.66      115.99     17.09 o
   7  -2   4      282.09      266.87     21.63 o
   8  -2   4      463.47      447.93     27.07 o
   9  -2   4        4.19       30.10     27.17 o
  10  -2   4      138.03      125.71     41.52 o
 -12  -1   4       51.57       42.40     54.87 o
 -11  -1   4      130.44      130.17     55.78 o
 -10  -1   4      272.86      273.94     53.43 o
  -9  -1   4      257.89      279.22     46.09 o
  -8  -1   4      272.58      222.23     42.35 o
  -7  -1   4      869.77      832.41     50.45 o
  -6  -1   4      356.19      311.57     25.04 o
  -5  -1   4        2.92        6.38      6.47 o
  -4  -1   4        5.00        9.65      6.47 o
  -3  -1   4      193.40      203.89     11.90 o
  -2  -1   4      443.74      414.10     18.29 o
  -1  -1   4      737.23      752.83     16.26 o
   0  -1   4     1658.72     1794.99     49.82 o
   1  -1   4      772.43      855.21     50.59 o
   2  -1   4        0.61        1.65      8.54 o
   3  -1   4      316.05      312.53     14.06 o
   4  -1   4      640.89      642.35     29.95 o
   5  -1   4      212.07      205.58     17.31 o
   6  -1   4      103.40      110.63     17.84 o
   7  -1   4      149.70      163.45     20.31 o
   8  -1   4        1.03       -5.81     18.45 o
   9  -1   4      239.45      236.05     32.16 o
  10  -1   4      135.16      124.15     47.63 o
 -12   0   4      431.31      456.23     73.98 o
 -11   0   4      364.98      374.71     56.90 o
 -10   0   4       56.43       40.66     40.21 o
  -9   0   4      733.95      674.92     60.00 o
  -8   0   4     1045.34     1021.93     48.89 o
  -7   0   4        0.31        3.03     21.96 o
  -6   0   4        1.09        6.71     17.95 o
  -5   0   4        3.32       -2.15     12.66 o
  -4   0   4      656.88      524.87     18.63 o
  -3   0   4     2084.55     1861.01     26.92 o
  -2   0   4     1627.52     1657.47     28.53 o
  -1   0   4      891.28      909.84     14.84 o
   0   0   4     6124.50     6543.30     79.13 o
   1   0   4      541.10      488.04     12.13 o
   2   0   4        1.54        3.10      9.36 o
   3   0   4        6.86        7.07      7.82 o
   4   0   4     1015.61      972.13     25.59 o
   5   0   4     1589.78     1610.08     64.61 o
   6   0   4     3034.67     2955.02     62.65 o
   7   0   4     1192.67     1168.79     56.38 o
   8   0   4      168.08      166.92     22.77 o
   9   0   4      901.28      835.61     64.15 o
  10   0   4      445.03      350.12     53.76 o
 -12   1   4      967.04      990.73     86.71 o
 -11   1   4      257.51      237.68     54.72 o
 -10   1   4      753.01      769.96     58.06 o
  -9   1   4     9113.06     9324.49    169.47 o
  -8   1   4     3498.44     3442.23     71.69 o
  -7   1   4     1773.15     1785.56     74.43 o
  -6   1   4      335.63      329.33     25.16 o
  -5   1   4     1133.32     1294.29     39.30 o
  -4   1   4     1739.15     1673.65     16.46 o
  -3   1   4        7.20       34.74      9.29 o
  -2   1   4      463.15      528.07     19.32 o
  -1   1   4     7597.42     7725.44    153.38 o
   0   1   4    53565.45    59007.39    623.44 o
   1   1   4     4525.91     4606.76     82.19 o
   2   1   4      821.32      881.49     22.08 o
   3   1   4     1019.02      957.23     30.47 o
   4   1   4      232.97      226.05     16.54 o
   5   1   4     4577.57     4356.59     64.81 o
   6   1   4     1925.47     1943.14     93.05 o
   7   1   4      167.37      139.49     21.21 o
   8   1   4     2116.95     2125.34     81.03 o
   9   1   4     2388.65     2321.41    106.60 o
 -12   2   4       21.34       24.34     56.60 o
 -11   2   4       16.73       19.86     33.95 o
 -10   2   4      548.98      513.31     41.43 o
  -9   2   4      368.68      388.62     35.33 o
  -8   2   4     2393.37     2281.14     59.86 o
  -7   2   4      392.36      346.80     28.11 o
  -6   2   4       38.80       38.00      5.92 o
  -5   2   4      607.15      666.03     11.41 o
  -4   2   4       21.43       11.86      6.51 o
  -3   2   4      622.15      744.92     15.16 o
  -2   2   4     2185.52     2183.83     28.62 o
  -1   2   4     8865.79     9712.62    147.61 o
   0   2   4     4837.25     5039.16    122.68 o
   1   2   4     2755.48     2997.08     69.88 o
   2   2   4       93.06       77.22     15.19 o
   3   2   4      257.54      252.60     10.46 o
   4   2   4      274.40      251.66     17.63 o
   5   2   4       13.81       10.20     16.33 o
   6   2   4       54.64       54.21     17.61 o
   7   2   4      514.44      512.10     34.10 o
   8   2   4      650.49      637.57     39.26 o
   9   2   4      165.55      144.45     45.34 o
 -12   3   4        6.09       25.47     35.96 o
 -11   3   4       14.56       28.46     34.90 o
 -10   3   4       26.88       27.18     30.32 o
  -9   3   4        0.30      -18.12     26.95 o
  -8   3   4      133.09      134.05     30.91 o
  -7   3   4      269.62      258.74     39.59 o
  -6   3   4       53.01       51.53     10.24 o
  -5   3   4      192.17      189.94      9.66 o
  -4   3   4      182.76      160.47     10.95 o
  -3   3   4      700.97      670.17     15.65 o
  -2   3   4        0.87       -0.10      7.97 o
  -1   3   4     1913.75     2001.37     28.10 o
   0   3   4     2311.23     2402.18     64.09 o
   1   3   4       13.32        9.73     11.28 o
   2   3   4      275.92      249.71     18.45 o
   3   3   4     1329.86     1323.55     35.54 o
   4   3   4      297.97      280.04     19.46 o
   5   3   4       95.96       87.94     15.31 o
   6   3   4      438.83      431.77     27.75 o
   7   3   4      178.00      128.35     41.75 o
   8   3   4        7.42      -10.12     39.37 o
   9   3   4       65.24       49.31     46.01 o
 -12   4   4      273.63      278.73     59.33 o
 -11   4   4      225.24      288.21     39.94 o
 -10   4   4        1.32      -13.32     29.15 o
  -9   4   4      161.31      144.72     37.27 o
  -8   4   4        9.32       30.73     35.31 o
  -7   4   4        2.79        8.67     30.97 o
  -6   4   4      147.07      145.40     18.34 o
  -5   4   4     1097.00     1075.07     53.49 o
  -4   4   4     1422.32     1380.34     25.21 o
  -3   4   4     1451.28     1372.14     26.62 o
  -2   4   4      276.28      274.46     12.97 o
  -1   4   4      615.14      604.45     17.48 o
   0   4   4     1392.52     1477.81     23.97 o
   1   4   4      206.47      180.77     12.92 o
   2   4   4       67.62       47.72     12.55 o
   3   4   4      963.17      941.12     31.13 o
   4   4   4     1971.93     1882.39     68.85 o
   5   4   4     2605.29     2640.97     84.55 o
   6   4   4        1.24      -17.08     39.00 o
   7   4   4        0.54       18.64     39.42 o
   8   4   4      694.35      737.22     70.86 o
   9   4   4       61.32       95.01     53.88 o
 -11   5   4       15.43       45.72     37.60 o
 -10   5   4     1630.14     1786.50     64.53 o
  -9   5   4     2936.97     2845.95    105.96 o
  -8   5   4      191.68      212.86     42.05 o
  -7   5   4       32.28       42.98     32.30 o
  -6   5   4       74.97       61.17     25.39 o
  -5   5   4     4859.26     4951.11    216.56 o
  -4   5   4    15314.09    15459.04    193.12 o
  -3   5   4     5649.08     5606.33    125.16 o
  -2   5   4       91.61       86.94     14.63 o
  -1   5   4     9721.28    10240.98    190.23 o
   0   5   4    12417.22    12918.88    211.15 o
   1   5   4     4656.18     4578.06     86.10 o
   2   5   4       40.76       29.85     21.59 o
   3   5   4      543.17      477.93     33.58 o
   4   5   4      168.03      192.69     39.82 o
   5   5   4     1871.15     1793.80     86.03 o
   6   5   4        2.13        1.65     38.39 o
   7   5   4     1566.14     1636.02     93.43 o
   8   5   4     2051.12     2167.68    109.00 o
 -11   6   4      913.07     1018.20     74.30 o
 -10   6   4     1075.83      969.13     78.77 o
  -9   6   4     1648.67     1633.86     87.74 o
  -8   6   4     1189.33     1037.16     70.60 o
  -7   6   4      196.85      155.94     43.21 o
  -6   6   4       13.26       17.12     16.50 o
  -5   6   4      902.55      857.30     59.90 o
  -4   6   4     5360.25     5148.56    209.79 o
  -3   6   4       38.23       43.53     18.00 o
  -2   6   4     3227.97     3190.82     82.78 o
  -1   6   4     1893.10     1796.90     66.89 o
   0   6   4      766.93      759.65     50.65 o
   1   6   4      192.87      136.01     34.97 o
   2   6   4      150.83      151.19     37.02 o
   3   6   4      259.44      195.42     43.40 o
   4   6   4       36.71       43.08     37.34 o
   5   6   4       37.78       42.36     38.14 o
   6   6   4      600.71      676.56     68.42 o
   7   6   4     1514.31     1490.01     95.43 o
 -10   7   4       10.53       -9.14     51.62 o
  -9   7   4       22.26        7.32     46.00 o
  -8   7   4       33.23       40.29     41.99 o
  -7   7   4        8.98      -16.12     41.51 o
  -6   7   4      102.73       92.08     21.48 o
  -5   7   4       63.64       53.48     20.58 o
  -4   7   4      221.44      217.88     24.81 o
  -3   7   4     1351.59     1371.13     44.51 o
  -2   7   4       71.94       82.67     29.78 o
  -1   7   4      129.74      149.92     35.96 o
   0   7   4      332.02      325.86     40.85 o
   1   7   4       22.40       26.75     30.76 o
   2   7   4       71.31       33.23     37.42 o
   3   7   4      219.13      230.80     43.06 o
   4   7   4       82.40       86.77     37.57 o
   5   7   4        7.61       13.92     40.98 o
   6   7   4      216.35      228.94     55.72 o
 -10   8   4       78.34       52.47     47.74 o
  -9   8   4       19.89       25.28     48.93 o
  -8   8   4      180.55      182.58     51.36 o
  -7   8   4      257.83      260.64     51.27 o
  -6   8   4      188.09      140.63     42.02 o
  -5   8   4      144.04      134.97     24.25 o
  -4   8   4      234.74      242.83     27.53 o
  -3   8   4      229.91      203.41     27.71 o
  -2   8   4      525.83      463.80     46.55 o
  -1   8   4      752.96      736.33     56.31 o
   0   8   4       37.99       46.42     33.19 o
   1   8   4      154.03      166.81     40.54 o
   2   8   4       92.06       73.75     39.31 o
   3   8   4      331.93      295.58     51.01 o
   4   8   4      448.92      490.21     59.31 o
   5   8   4      140.44      125.32     51.87 o
  -9   9   4     1421.43     1323.05     91.14 o
  -8   9   4      128.56       54.59     50.83 o
  -7   9   4       54.32       19.68     41.96 o
  -6   9   4       87.38       53.59     41.91 o
  -5   9   4     1541.25     1473.19     51.80 o
  -4   9   4     2951.08     2950.36     90.43 o
  -3   9   4       17.59       20.34     24.70 o
  -2   9   4      301.67      238.83     44.41 o
  -1   9   4     2103.10     2165.76     90.61 o
   0   9   4     2606.88     2714.14    104.30 o
   1   9   4      168.45      189.56     47.56 o
   2   9   4       78.82      156.64     50.23 o
   3   9   4      301.73      250.20     53.41 o
   4   9   4      320.49      310.32     58.78 o
  -7  10   4      222.61      215.50     57.48 o
  -6  10   4      191.54      143.78     45.99 o
  -5  10   4      121.24      134.72     31.43 o
  -4  10   4       22.12       40.34     26.80 o
  -3  10   4       15.29       32.35     28.43 o
  -2  10   4      533.02      632.95     60.78 o
  -1  10   4     1835.74     1957.08     94.35 o
   0  10   4     1213.49     1235.51     80.48 o
   1  10   4        0.24       14.80     46.01 o
   2  10   4       72.82       67.39     47.88 o
  -6  11   4       10.52       33.50     52.52 o
  -5  11   4      554.88      473.94     63.85 o
  -4  11   4      926.57      886.80     50.79 o
  -3  11   4      292.91      273.77     37.59 o
  -2  11   4       34.70       45.25     46.90 o
  -1  11   4      130.70      133.67     49.56 o
   0  11   4        3.72       25.80     49.83 o
  -4  12   4       97.55      100.19     50.98 o
  -3  12   4       69.20      142.29     50.28 o
  -2  12   4        4.13       25.84     50.91 o
  -2 -14   5       20.59       43.77     49.23 o
  -1 -14   5       95.09       46.97     47.86 o
   0 -14   5      465.13      474.69     65.16 o
   1 -14   5      399.61      344.26     58.19 o
   2 -14   5       51.29       58.69     49.57 o
   3 -14   5       25.12       -1.17     49.51 o
   4 -14   5       52.51       96.53     49.71 o
   5 -14   5        0.78       21.19     33.94 o
  -5 -13   5       79.79      128.46     57.46 o
  -4 -13   5       16.78        8.24     50.89 o
  -3 -13   5        2.78       26.99     43.94 o
  -2 -13   5       12.22        8.57     41.33 o
  -1 -13   5       74.74       70.31     48.88 o
   0 -13   5      211.59      168.62     51.82 o
   1 -13   5       45.12       22.85     39.78 o
   2 -13   5      150.85      128.65     44.80 o
   3 -13   5       17.39       18.74     47.32 o
   4 -13   5        8.24       56.51     41.54 o
   5 -13   5       51.67       45.62     30.08 o
   7 -13   5      138.92      208.40     52.78 o
   8 -13   5      215.60      263.47     58.25 o
  -7 -12   5      103.53      143.03     41.47 o
  -6 -12   5      272.39      269.35     59.28 o
  -5 -12   5      517.90      520.94     61.81 o
  -4 -12   5        8.81       27.17     43.08 o
  -3 -12   5      102.02       90.27     43.15 o
  -2 -12   5       23.16       50.19     43.69 o
  -1 -12   5      838.22      845.14     65.98 o
   0 -12   5     2995.15     3078.64    110.19 o
   1 -12   5     1500.96     1465.13     80.73 o
   2 -12   5       21.28        4.97     42.20 o
   3 -12   5      731.65      738.97     41.50 o
   4 -12   5      588.63      628.57     40.98 o
   5 -12   5       94.06       94.17     24.93 o
   6 -12   5       78.96      112.79     41.95 o
   7 -12   5       11.11       -7.35     45.23 o
   8 -12   5      526.14      644.53     71.46 o
  -8 -11   5      217.70      267.07     64.98 o
  -7 -11   5      217.23      218.96     44.69 o
  -6 -11   5     1331.90     1366.30     62.19 o
  -5 -11   5      745.39      798.93     48.91 o
  -4 -11   5       44.89       49.65     39.69 o
  -3 -11   5      111.69      130.36     40.93 o
  -2 -11   5       10.18        2.38     36.75 o
  -1 -11   5     1315.13     1299.19     73.72 o
   0 -11   5     3379.31     3384.98     92.84 o
   1 -11   5      542.57      499.71     31.28 o
   2 -11   5      176.27      174.28     26.54 o
   3 -11   5     1766.30     1823.53     55.92 o
   4 -11   5      731.23      755.30     41.03 o
   5 -11   5      757.26      822.27     41.94 o
   6 -11   5       80.52      114.50     43.15 o
   7 -11   5       28.25       41.40     43.99 o
   8 -11   5      179.61      211.10     54.79 o
  -9 -10   5        7.74        3.41     55.90 o
  -8 -10   5        0.15        9.61     51.86 o
  -7 -10   5        8.48       -4.06     33.33 o
  -6 -10   5        2.78       37.04     30.89 o
  -5 -10   5      351.09      329.01     37.20 o
  -4 -10   5      272.10      259.88     33.07 o
  -3 -10   5      565.04      621.11     61.59 o
  -2 -10   5       71.65       66.50     18.17 o
  -1 -10   5       27.53       40.15     18.11 o
   0 -10   5      111.41      113.54     20.21 o
   1 -10   5       88.96      104.75     22.46 o
   2 -10   5     1102.74     1067.10     41.87 o
   3 -10   5        2.13       -2.31     21.75 o
   4 -10   5      177.23      167.77     28.48 o
   5 -10   5      437.21      493.06     37.26 o
   6 -10   5     1149.55     1143.18     70.17 o
   7 -10   5       44.34       39.08     43.73 o
   8 -10   5        4.42      -26.14     43.38 o
   9 -10   5      151.73      175.42     57.18 o
  -9  -9   5       10.85       38.62     53.01 o
  -8  -9   5      107.18      114.83     55.14 o
  -7  -9   5      394.22      409.46     38.46 o
  -6  -9   5      135.00      141.67     30.27 o
  -5  -9   5       12.31       16.98     16.75 o
  -4  -9   5      299.63      312.04     21.92 o
  -3  -9   5       24.96       18.95     15.27 o
  -2  -9   5        3.29       -0.95     16.32 o
  -1  -9   5      752.27      693.03     30.74 o
   0  -9   5     2175.63     2000.74    104.36 o
   1  -9   5      781.80      719.40     81.78 o
   2  -9   5      159.50      154.15     25.32 o
   3  -9   5       62.84       45.98     21.84 o
   4  -9   5      133.25      127.44     22.56 o
   5  -9   5       56.00       33.27     21.25 o
   6  -9   5        1.50      -25.69     38.42 o
   7  -9   5       40.28       63.31     43.15 o
   8  -9   5      388.34      430.36     60.73 o
   9  -9   5       81.14       72.10     46.88 o
 -10  -8   5       64.99      -10.43     55.72 o
  -9  -8   5     1805.40     1816.06     72.00 o
  -8  -8   5     1155.06     1282.64     83.40 o
  -7  -8   5       10.24        4.37     26.34 o
  -6  -8   5      314.65      327.65     32.70 o
  -5  -8   5      112.28      122.77     18.66 o
  -4  -8   5        0.88        4.18     14.85 o
  -3  -8   5      398.06      391.33     21.53 o
  -2  -8   5        2.98        3.12     14.32 o
  -1  -8   5     8742.51     8665.30    103.96 o
   0  -8   5    19525.75    19553.30    602.03 o
   1  -8   5     4930.47     4756.30    183.23 o
   2  -8   5      368.94      372.49     27.21 o
   3  -8   5     1008.18      980.20     38.78 o
   4  -8   5      402.52      400.37     26.92 o
   5  -8   5       74.15       60.31     19.73 o
   6  -8   5       32.31       44.20     21.08 o
   7  -8   5      135.43       81.98     41.43 o
   8  -8   5     1305.02     1321.68     80.64 o
   9  -8   5     1577.87     1751.48     97.20 o
 -10  -7   5     1461.73     1618.78    103.03 o
  -9  -7   5     2331.78     2442.04    113.55 o
  -8  -7   5      607.41      631.15     66.07 o
  -7  -7   5      119.60      139.87     27.71 o
  -6  -7   5     2346.43     2395.63     49.50 o
  -5  -7   5     2112.28     2127.81     42.43 o
  -4  -7   5      134.17      126.37     16.39 o
  -3  -7   5      459.63      417.57     20.78 o
  -2  -7   5      424.26      439.21     20.74 o
  -1  -7   5    10137.25     9963.59    290.52 o
   0  -7   5     5093.00     4705.11     97.94 o
   1  -7   5      226.18      193.99     21.75 o
   2  -7   5     3651.86     3533.54    130.52 o
   3  -7   5     7438.89     7017.87    123.25 o
   4  -7   5     3796.41     3839.60     60.11 o
   5  -7   5      198.20      194.80     16.89 o
   6  -7   5      221.27      192.33     23.63 o
   7  -7   5        2.99        0.13     34.11 o
   8  -7   5      637.56      665.92     63.37 o
   9  -7   5      726.51      691.44     65.95 o
  10  -7   5      131.04      149.65     51.01 o
 -10  -6   5       80.47       69.74     55.99 o
  -9  -6   5       27.64       49.82     50.14 o
  -8  -6   5       25.01       15.55     41.57 o
  -7  -6   5       46.90       34.95     22.58 o
  -6  -6   5       97.40       83.75     17.21 o
  -5  -6   5     3880.44     3833.18     65.46 o
  -4  -6   5      987.77      881.56     26.34 o
  -3  -6   5     2916.06     2961.27     42.56 o
  -2  -6   5     5996.80     5913.80     56.95 o
  -1  -6   5     1701.60     1697.93     32.32 o
   0  -6   5       75.95       88.58     16.89 o
   1  -6   5       65.19       69.11     17.21 o
   2  -6   5     2476.80     2340.16     68.21 o
   3  -6   5      649.80      663.31     50.81 o
   4  -6   5       37.77       31.93     12.96 o
   5  -6   5       34.39       31.95     13.56 o
   6  -6   5       33.31       25.67     19.36 o
   7  -6   5        0.54       13.12     33.74 o
   8  -6   5      130.32       97.15     44.25 o
   9  -6   5        5.98      -17.99     28.12 o
  10  -6   5      136.52      169.75     53.56 o
 -11  -5   5       15.89       32.07     56.38 o
 -10  -5   5      508.01      494.29     68.56 o
  -9  -5   5      111.72      119.95     49.55 o
  -8  -5   5       41.22       52.14     43.45 o
  -7  -5   5      125.67      124.79     21.43 o
  -6  -5   5      278.92      264.94     19.04 o
  -5  -5   5      328.66      314.93     18.75 o
  -4  -5   5      480.97      480.51     20.17 o
  -3  -5   5     1010.75      950.00     24.46 o
  -2  -5   5     1022.87     1001.54     24.80 o
  -1  -5   5      683.49      662.03     21.11 o
   0  -5   5      696.33      679.52     25.87 o
   1  -5   5      305.62      280.98     29.74 o
   2  -5   5       62.48       60.58     24.25 o
   3  -5   5     1520.22     1528.90     93.31 o
   4  -5   5      882.45      907.29     32.04 o
   5  -5   5       39.91       34.61     12.93 o
   6  -5   5      178.91      169.76     38.89 o
   7  -5   5      585.99      600.01     42.79 o
   8  -5   5      232.79      201.76     31.14 o
   9  -5   5       11.53       -5.90     28.28 o
  10  -5   5       36.49       45.02     31.80 o
 -11  -4   5      384.76      322.20     62.32 o
 -10  -4   5     1481.97     1592.13     95.88 o
  -9  -4   5      955.66      960.45     69.83 o
  -8  -4   5      759.74      734.70     58.74 o
  -7  -4   5      109.96      115.47     18.83 o
  -6  -4   5      598.83      564.73     22.01 o
  -5  -4   5      426.56      432.77     18.98 o
  -4  -4   5     1194.74     1168.39     42.60 o
  -3  -4   5      653.42      621.19     19.27 o
  -2  -4   5      284.02      257.73     15.04 o
   0  -4   5       48.43       13.93     18.70 o
   1  -4   5      340.26      243.36     27.98 o
   2  -4   5       19.50       26.58     21.16 o
   3  -4   5     1394.85     1362.54     49.59 o
   4  -4   5       88.88       90.76     14.06 o
   5  -4   5      331.88      304.25     24.11 o
   6  -4   5       23.48       36.87     20.30 o
   7  -4   5     1199.58     1210.70     93.39 o
   8  -4   5     1174.23     1240.53    149.79 o
   9  -4   5      995.22     1061.53     86.82 o
  10  -4   5      781.24      753.61     70.99 o
 -11  -3   5     1565.85     1648.35    100.55 o
 -10  -3   5     3970.09     4080.62    134.30 o
  -9  -3   5     1984.57     1934.50     88.27 o
  -8  -3   5     1169.34     1244.35     70.78 o
  -7  -3   5      752.60      790.62     55.43 o
  -6  -3   5     8016.88     7637.10     89.62 o
  -5  -3   5     5854.90     5789.53    195.92 o
  -4  -3   5       93.44       88.21     11.52 o
  -3  -3   5     1222.58     1085.19     31.63 o
  -2  -3   5      540.39      470.68     19.89 o
  -1  -3   5     3812.66     3280.36     64.68 o
   1  -3   5      413.36      318.49     28.79 o
   2  -3   5     3785.13     3568.54     52.59 o
   3  -3   5     7412.89     6998.67    179.30 o
   4  -3   5     1836.94     1658.44     41.69 o
   5  -3   5       68.06       57.17     19.05 o
   6  -3   5      278.53      265.33     25.32 o
   7  -3   5       67.75       99.21     19.17 o
   8  -3   5     2722.30     2653.51    120.89 o
   9  -3   5      852.59      880.34     61.96 o
  10  -3   5      562.08      607.23     67.54 o
 -11  -2   5        6.59      -19.26     48.29 o
 -10  -2   5     1178.99     1119.75     78.98 o
  -9  -2   5      471.23      477.97     57.13 o
  -8  -2   5        8.65       -3.93     37.27 o
  -7  -2   5     1619.93     1520.91     67.11 o
  -6  -2   5     1141.83     1054.78     21.23 o
  -5  -2   5     2651.12     2596.66     76.19 o
  -4  -2   5      585.28      565.14     24.11 o
  -3  -2   5       16.67       22.93     12.31 o
  -2  -2   5       60.51       70.92     15.31 o
  -1  -2   5     2610.11     2689.23    137.09 o
   0  -2   5     1230.07     1297.12     45.17 o
   1  -2   5        1.13        8.98     10.10 o
   2  -2   5     1220.84     1093.36     31.47 o
   3  -2   5     1434.57     1395.59     36.91 o
   4  -2   5      646.09      625.53     25.17 o
   5  -2   5      212.27      194.89     17.72 o
   6  -2   5       24.79       28.12     16.29 o
   7  -2   5       92.20      114.65     19.70 o
   8  -2   5       34.88       56.13     20.70 o
   9  -2   5        1.76       28.54     39.24 o
  10  -2   5      386.94      308.44     57.08 o
 -12  -1   5        7.85       22.26     61.78 o
 -11  -1   5      166.45      172.85     55.21 o
 -10  -1   5      151.18      205.12     51.09 o
  -9  -1   5       23.98       36.29     35.93 o
  -8  -1   5       71.01       71.81     37.33 o
  -7  -1   5      177.57      164.22     24.98 o
  -6  -1   5        2.32       18.75     14.56 o
  -5  -1   5        2.05        5.09      5.91 o
  -4  -1   5      162.87      138.30     14.19 o
  -3  -1   5       84.93       65.67     11.13 o
  -2  -1   5       27.84       23.91      7.29 o
  -1  -1   5      643.30      687.20     25.74 o
   0  -1   5     1985.08     2083.93     42.13 o
   1  -1   5      115.53      117.02     14.39 o
   2  -1   5      341.92      345.92     20.47 o
   3  -1   5     1241.26     1246.23     26.88 o
   4  -1   5      505.94      519.65     17.67 o
   5  -1   5       11.62       15.56     15.07 o
   6  -1   5      710.50      682.82     27.52 o
   7  -1   5      769.44      773.33     31.01 o
   8  -1   5       64.23       41.72     24.38 o
   9  -1   5       75.40       52.94     41.48 o
  10  -1   5      149.97      133.79     49.92 o
 -12   0   5       86.22      128.21     60.81 o
 -11   0   5       11.17        0.79     46.20 o
 -10   0   5      514.09      542.53     57.26 o
  -9   0   5      735.78      730.06     43.55 o
  -8   0   5      620.24      614.24     37.43 o
  -7   0   5      564.92      539.09     31.97 o
  -6   0   5        0.11        7.32     19.26 o
  -5   0   5        6.80        4.01     12.51 o
  -4   0   5       14.68       23.19     10.87 o
  -3   0   5      274.98      295.26     12.16 o
  -2   0   5      807.25      796.83     15.99 o
  -1   0   5     7263.23     7654.96     86.83 o
   0   0   5     6513.28     6838.39    126.29 o
   1   0   5     1904.63     1943.34     73.97 o
   2   0   5       14.67       11.30      8.84 o
   3   0   5      323.87      327.50     16.24 o
   4   0   5       54.26       39.77     13.99 o
   5   0   5      120.31       86.74     16.83 o
   6   0   5       17.42       25.84     17.54 o
   7   0   5      537.21      529.06     50.19 o
   8   0   5     1309.16     1287.57    134.77 o
   9   0   5      584.04      577.22     60.37 o
  10   0   5        0.39       -7.02     44.13 o
 -12   1   5      451.21      436.70     71.14 o
 -11   1   5       23.95       30.83     45.57 o
 -10   1   5     2331.05     2361.53     71.16 o
  -9   1   5     3989.21     4136.38    120.15 o
  -8   1   5      887.28      863.77     41.31 o
  -7   1   5     2240.79     2175.55     55.09 o
  -6   1   5     2181.79     2226.73     57.50 o
  -5   1   5     2274.65     2428.40     27.03 o
  -4   1   5       13.07       21.43      9.01 o
  -3   1   5     2348.84     2569.30     43.20 o
  -2   1   5     3164.50     3040.28     34.84 o
  -1   1   5    47810.99    57054.06    153.80 o
   0   1   5    27242.83    29903.01    591.87 o
   1   1   5     6234.94     7058.57    215.73 o
   2   1   5     5628.87     5341.19    147.91 o
   3   1   5     2299.20     2191.06     42.76 o
   4   1   5     8308.23     8489.29    160.43 o
   5   1   5        4.35       11.62     15.68 o
   6   1   5      836.19      736.19     49.54 o
   7   1   5      179.67      161.49     27.44 o
   8   1   5     2910.84     3006.58    194.71 o
   9   1   5      815.29      852.49     69.38 o
 -12   2   5      280.59      230.53     45.32 o
 -11   2   5       49.22       26.82     35.11 o
 -10   2   5     1632.92     1616.07     61.63 o
  -9   2   5     1506.86     1538.29     55.72 o
  -8   2   5      133.19      129.84     28.57 o
  -7   2   5     1960.55     1836.01     51.27 o
  -6   2   5     1940.45     1918.41     33.63 o
  -5   2   5      251.83      246.80     10.83 o
  -4   2   5      879.27      977.89     24.54 o
  -3   2   5       11.01       26.08     10.25 o
  -2   2   5     3017.99     3022.21     45.71 o
  -1   2   5    12305.94    14042.98     74.81 o
   0   2   5     4467.64     4718.36     66.52 o
   1   2   5     2290.12     2424.74     47.04 o
   2   2   5     4371.23     4316.13     77.27 o
   3   2   5     3150.39     2913.35     54.06 o
   4   2   5       82.83       96.40     15.87 o
   5   2   5      389.33      370.06     45.78 o
   6   2   5       14.92        0.19     22.53 o
   7   2   5      143.80      196.62     45.76 o
   8   2   5      208.73      220.85     47.79 o
   9   2   5        0.04      -32.74     44.52 o
 -12   3   5        8.68       12.74     37.64 o
 -11   3   5       14.85        6.56     33.24 o
 -10   3   5       89.37       83.89     31.51 o
  -9   3   5       85.87      116.65     29.79 o
  -8   3   5       35.71       25.99     24.67 o
  -7   3   5      134.42      184.27     39.14 o
  -6   3   5        0.01        2.30      8.78 o
  -5   3   5      321.17      331.14     14.02 o
  -4   3   5      436.79      422.27     14.25 o
  -3   3   5      445.27      435.18     14.80 o
  -2   3   5       11.79        3.96      8.69 o
  -1   3   5     1122.32     1110.46     28.23 o
   0   3   5     1810.68     1940.04     59.82 o
   1   3   5      174.16      180.83     17.55 o
   2   3   5      101.09      100.27     17.72 o
   3   3   5      251.03      251.52     22.84 o
   4   3   5       82.72       94.95     20.58 o
   5   3   5       70.75       71.14     37.75 o
   6   3   5      106.00      132.73     29.26 o
   7   3   5      231.05      233.47     46.68 o
   8   3   5        0.10      -11.37     46.83 o
   9   3   5       27.49       66.14     50.18 o
 -11   4   5       10.49       20.30     37.28 o
 -10   4   5       23.16       12.84     29.21 o
  -9   4   5      309.33      282.65     35.85 o
  -8   4   5      652.63      624.43     55.10 o
  -7   4   5      272.15      288.57     41.15 o
  -6   4   5      256.02      266.01     31.02 o
  -5   4   5        1.27       -9.35     10.30 o
  -4   4   5      360.39      335.03     16.83 o
  -3   4   5      487.24      466.07     16.02 o
  -2   4   5      578.84      558.77     16.95 o
  -1   4   5     1360.34     1365.94     27.07 o
   0   4   5     1086.49     1064.42     24.91 o
   1   4   5      184.42      182.69     15.44 o
   2   4   5       47.91       39.02     21.20 o
   3   4   5       80.49       85.77     25.31 o
   4   4   5       27.57       25.98     23.85 o
   5   4   5        2.67        2.43     25.73 o
   6   4   5       16.48       49.50     41.40 o
   7   4   5      503.57      466.49     62.92 o
   8   4   5      510.40      509.86     70.38 o
 -11   5   5     1391.37     1514.60     66.29 o
 -10   5   5     2249.97     2290.75     73.00 o
  -9   5   5     2314.25     2403.20    101.10 o
  -8   5   5      458.63      416.09     50.58 o
  -7   5   5     3149.32     2882.67     97.84 o
  -6   5   5      955.36     1050.06     65.05 o
  -5   5   5       52.03       68.61     17.30 o
  -4   5   5     4580.90     4549.16    104.09 o
  -3   5   5     1762.20     1724.09     49.32 o
  -2   5   5     4608.52     4692.57     85.38 o
  -1   5   5     4989.43     4945.18     75.13 o
   0   5   5     1801.49     1790.43     50.26 o
   1   5   5       36.04       24.46     21.65 o
   2   5   5     1714.04     1846.28     56.97 o
   3   5   5     2327.33     2326.23     65.97 o
   4   5   5      342.35      335.99     35.43 o
   5   5   5       82.78       76.19     39.22 o
   6   5   5      105.17       73.77     43.72 o
   7   5   5      698.09      746.34     75.39 o
 -11   6   5     3401.62     3618.54    135.83 o
 -10   6   5     2355.49     2507.69     78.45 o
  -9   6   5      183.48      223.96     54.97 o
  -8   6   5       17.20       61.36     39.71 o
  -7   6   5     1652.57     1700.07     80.09 o
  -6   6   5     6742.57     6676.12    143.09 o
  -5   6   5      394.91      344.87     26.27 o
  -4   6   5       53.76       37.47     19.07 o
  -3   6   5      927.85      900.18     36.79 o
  -2   6   5     1964.49     1993.81     41.34 o
  -1   6   5       60.43       43.16     21.03 o
   0   6   5      358.15      354.46     30.53 o
   1   6   5      946.59      939.12     44.14 o
   2   6   5     1855.13     1893.22     86.95 o
   3   6   5     1297.03     1268.35     76.89 o
   4   6   5       23.74       23.12     38.55 o
   5   6   5       20.53       26.35     43.51 o
   6   6   5       69.36       75.10     50.98 o
 -10   7   5       44.24       55.84     54.14 o
  -9   7   5       54.70       36.89     44.61 o
  -8   7   5        2.68        7.35     41.28 o
  -7   7   5       40.26       34.17     42.44 o
  -6   7   5      210.82      200.30     45.04 o
  -5   7   5      241.60      243.76     26.49 o
  -4   7   5      215.36      200.27     25.41 o
  -3   7   5       93.57       92.41     23.02 o
  -2   7   5       34.57       30.65     21.58 o
  -1   7   5     1016.51      983.66     58.32 o
   0   7   5      620.41      593.81     54.08 o
   1   7   5      432.14      401.23     47.25 o
   2   7   5        0.77      -33.75     37.36 o
   3   7   5       15.15       15.69     42.17 o
   4   7   5       23.60       49.50     41.43 o
   5   7   5        0.11      -11.89     46.82 o
  -9   8   5       84.25       82.69     51.26 o
  -8   8   5      169.23      192.58     48.57 o
  -7   8   5       80.22       94.00     44.56 o
  -6   8   5       32.33       32.22     40.90 o
  -5   8   5       13.64       15.69     23.61 o
  -4   8   5        3.87       16.74     22.24 o
  -3   8   5      108.76       94.33     25.97 o
  -2   8   5      175.56      149.15     28.19 o
  -1   8   5       47.34       17.88     35.96 o
   0   8   5      129.07      104.48     38.25 o
   1   8   5       62.94       60.62     39.71 o
   2   8   5      185.20      151.58     47.44 o
   3   8   5       15.52      -12.90     42.32 o
   4   8   5       91.72       55.13     48.41 o
  -8   9   5       74.47       30.86     51.92 o
  -7   9   5      858.01      862.85     72.20 o
  -6   9   5      705.26      652.91     64.26 o
  -5   9   5        6.21       18.68     25.09 o
  -4   9   5      803.47      735.07     42.20 o
  -3   9   5        2.96        7.99     24.69 o
  -2   9   5     2010.37     1856.47    109.74 o
  -1   9   5     2325.96     2371.35     98.51 o
   0   9   5      960.45      957.86     73.29 o
   1   9   5       92.51       87.41     44.81 o
   2   9   5      404.97      412.39     61.71 o
  -7  10   5     1038.78     1027.42     82.15 o
  -6  10   5     1529.79     1568.53     93.35 o
  -5  10   5      365.42      400.66     58.39 o
  -4  10   5       17.72       29.94     28.06 o
  -3  10   5       44.84       47.10     28.23 o
  -2  10   5     1100.74     1164.72     54.23 o
  -1  10   5     2509.32     2570.14    108.72 o
   0  10   5      784.08      723.42     71.15 o
   1  10   5      351.02      314.03     59.04 o
  -4  11   5      150.17      143.68     36.48 o
  -3  11   5       41.04       25.84     33.69 o
  -2  11   5      140.61      125.76     36.00 o
  -1  11   5      301.31      328.08     58.38 o
  -3  12   5       12.18        4.00     48.68 o
  -3 -14   6        8.85       12.72     51.10 o
  -2 -14   6        1.73       36.68     48.23 o
  -1 -14   6      246.63      243.85     54.14 o
   0 -14   6      689.81      693.82     68.80 o
   1 -14   6      141.02       77.13     49.14 o
   2 -14   6       69.00       43.85     45.06 o
   3 -14   6        4.42      -12.73     47.57 o
   4 -14   6       10.51       25.11     46.11 o
  -5 -13   6       18.15       29.51     48.62 o
  -4 -13   6      316.75      285.22     57.11 o
  -3 -13   6        1.10       14.47     47.15 o
  -2 -13   6      134.44       86.22     49.29 o
  -1 -13   6        0.98        2.76     38.51 o
   0 -13   6      503.70      426.62     56.14 o
   1 -13   6        0.03      -26.67     47.06 o
   2 -13   6        7.54       11.54     45.56 o
   3 -13   6      150.27      119.92     49.25 o
   4 -13   6      743.68      810.80     71.18 o
   5 -13   6       62.94       49.03     41.74 o
   6 -13   6        5.59       43.82     46.07 o
   7 -13   6      177.67      225.43     54.78 o
  -7 -12   6       17.78       15.96     37.31 o
  -6 -12   6      667.07      690.72     66.15 o
  -5 -12   6     1288.67     1421.90     87.64 o
  -4 -12   6      126.26      107.91     43.85 o
  -3 -12   6        0.44       14.65     39.50 o
  -2 -12   6        0.30       14.79     42.12 o
  -1 -12   6      215.73      166.79     43.05 o
   0 -12   6      665.99      590.14     60.05 o
   1 -12   6      170.08      178.09     27.76 o
   2 -12   6      834.24      853.97     74.50 o
   3 -12   6     2870.60     2999.55     98.80 o
   4 -12   6     2426.63     2594.76     70.66 o
   5 -12   6       17.03        8.47     41.50 o
   6 -12   6       91.78      114.30     45.58 o
   7 -12   6       24.45       40.47     47.22 o
   8 -12   6       49.66       91.58     51.68 o
  -8 -11   6        0.07      -25.00     58.03 o
  -7 -11   6     1046.83     1050.66     57.18 o
  -6 -11   6     2629.72     2796.59     80.36 o
  -5 -11   6     1387.51     1432.08     59.27 o
  -4 -11   6       43.31       63.69     38.30 o
  -3 -11   6      270.38      236.30     44.94 o
  -2 -11   6      542.64      570.45     32.39 o
  -1 -11   6       12.43        7.15     20.47 o
   0 -11   6      386.43      372.01     30.06 o
   1 -11   6       72.24       58.64     23.27 o
   2 -11   6     2181.71     2280.96    180.00 o
   3 -11   6     3200.00     3339.73    223.46 o
   4 -11   6     1209.25     1284.04     70.53 o
   5 -11   6       76.49       93.17     39.41 o
   6 -11   6      615.22      734.25     65.46 o
   7 -11   6      942.16     1165.92     79.49 o
   8 -11   6       35.31       25.00     49.69 o
  -8 -10   6       21.69       49.55     55.97 o
  -7 -10   6      288.28      270.93     36.65 o
  -6 -10   6      112.34      117.00     31.82 o
  -5 -10   6      172.89      140.91     30.87 o
  -4 -10   6        8.08       27.99     16.72 o
  -3 -10   6       60.57       48.77     20.08 o
  -2 -10   6      336.67      308.31     26.02 o
  -1 -10   6     1069.54     1029.42     66.81 o
   0 -10   6      787.43      746.08     34.67 o
   1 -10   6      137.96      144.24     24.21 o
   2 -10   6       49.57       36.17     23.82 o
   3 -10   6      146.96      145.80     27.20 o
   4 -10   6        6.99        1.55     21.08 o
   5 -10   6       22.70       41.82     36.56 o
   6 -10   6      782.67      765.05     63.74 o
   7 -10   6      166.72      149.27     46.11 o
   8 -10   6       45.77       83.92     50.68 o
  -9  -9   6       42.56       81.86     59.40 o
  -8  -9   6       57.51       17.40     55.97 o
  -7  -9   6        1.23        9.33     32.07 o
  -6  -9   6      154.69      166.44     22.53 o
  -5  -9   6       23.01       26.60     17.36 o
  -4  -9   6        0.41       19.59     16.26 o
  -3  -9   6      545.45      479.75     24.83 o
  -2  -9   6      167.77      161.14     22.33 o
  -1  -9   6      151.22      126.59     21.28 o
   0  -9   6      177.36      159.67     22.96 o
   1  -9   6       11.27       27.93     19.51 o
   2  -9   6       20.21       18.25     21.97 o
   3  -9   6      232.12      285.68     40.58 o
   4  -9   6      345.30      346.01     26.77 o
   5  -9   6        0.13       15.97     35.46 o
   6  -9   6      435.18      444.96     51.95 o
   7  -9   6      158.62      149.79     46.17 o
   8  -9   6      293.80      268.43     55.06 o
 -10  -8   6       75.96      108.38     58.57 o
  -9  -8   6      576.85      586.43     52.49 o
  -8  -8   6        7.29       12.03     35.75 o
  -7  -8   6     1976.55     2061.64     61.00 o
  -6  -8   6     2198.14     2250.01     47.71 o
  -5  -8   6      833.03      830.82     30.76 o
  -4  -8   6      137.28      115.04     18.71 o
  -3  -8   6        3.46        2.09     19.07 o
  -2  -8   6      177.62      168.48     18.13 o
  -1  -8   6     1560.67     1435.80    113.13 o
   0  -8   6     4330.88     4144.07     67.34 o
   1  -8   6       19.32       14.89     19.81 o
   2  -8   6     2212.63     2173.66     74.35 o
   3  -8   6      858.20      896.63     54.06 o
   4  -8   6       13.32       30.69     17.29 o
   5  -8   6        9.38        7.01     21.34 o
   6  -8   6       22.45       26.83     21.60 o
   7  -8   6        4.01      -12.89     42.68 o
   8  -8   6      435.46      475.61     62.17 o
   9  -8   6      203.13      239.07     56.31 o
 -10  -7   6      297.78      337.32     69.44 o
  -9  -7   6      380.68      371.33     61.51 o
  -8  -7   6      355.50      354.14     53.35 o
  -7  -7   6     4183.75     4287.96     79.21 o
  -6  -7   6     6280.41     6394.43     77.54 o
  -5  -7   6     2056.24     2086.94     42.60 o
  -4  -7   6      148.35      135.32     17.74 o
  -3  -7   6     1876.23     1869.17     37.83 o
  -2  -7   6     1880.53     1786.80     36.48 o
  -1  -7   6       18.64       11.34     16.45 o
   0  -7   6      354.26      331.80     24.46 o
   1  -7   6      297.08      261.08     24.44 o
   2  -7   6     5729.30     5516.04    111.07 o
   3  -7   6     7262.03     7219.05    131.88 o
   4  -7   6      674.61      679.20     33.36 o
   5  -7   6      524.64      517.71     31.00 o
   6  -7   6     1023.64      993.00     73.08 o
   7  -7   6      767.82      769.10     63.59 o
   8  -7   6       94.46       63.51     44.09 o
   9  -7   6      243.41      239.82     37.15 o
 -10  -6   6      379.15      365.72     65.28 o
  -9  -6   6      113.40      133.22     47.85 o
  -8  -6   6      265.48      184.42     47.93 o
  -7  -6   6      894.14      892.89     38.75 o
  -6  -6   6      585.45      549.38     25.09 o
  -5  -6   6        0.98       -4.86     19.17 o
  -4  -6   6      907.92      904.92     27.19 o
  -3  -6   6     1198.53     1160.90     29.49 o
  -2  -6   6       14.42       17.90     12.80 o
  -1  -6   6     5706.47     5779.23     59.36 o
   0  -6   6      444.45      498.83     25.96 o
   1  -6   6      278.18      307.79     35.24 o
   2  -6   6        2.70        7.60     26.00 o
   3  -6   6     3849.37     4033.34    189.55 o
   4  -6   6      198.68      179.13     26.72 o
   5  -6   6      592.99      630.82     32.89 o
   6  -6   6      220.36      212.88     25.32 o
   7  -6   6       23.58       32.54     23.88 o
   8  -6   6      181.26      148.51     47.10 o
   9  -6   6       33.62       45.98     31.35 o
 -11  -5   6      408.57      430.40     73.98 o
 -10  -5   6      401.95      377.69     60.44 o
  -9  -5   6      128.35       99.62     47.59 o
  -8  -5   6       59.36       74.18     43.10 o
  -7  -5   6      231.12      216.36     25.51 o
  -6  -5   6       62.01       46.23     19.92 o
  -5  -5   6       17.31       12.04     13.46 o
  -4  -5   6      488.81      485.04     20.34 o
  -3  -5   6      258.27      226.93     16.46 o
  -2  -5   6        0.31        1.68     12.08 o
  -1  -5   6        4.62        5.53     15.20 o
   0  -5   6     1685.80     1743.29     57.51 o
   1  -5   6      455.41      425.17     37.18 o
   2  -5   6        5.63       -1.77     24.13 o
   3  -5   6     1570.43     1597.28     69.18 o
   4  -5   6      450.72      417.93     27.83 o
   5  -5   6       16.69       12.49     20.61 o
   6  -5   6      241.16      203.38     25.96 o
   7  -5   6      243.70      222.03     28.03 o
   8  -5   6       56.99       57.37     26.67 o
   9  -5   6       82.19      101.81     46.29 o
 -11  -4   6      249.38      204.34     57.97 o
 -10  -4   6      142.45      163.99     54.47 o
  -9  -4   6      213.28      192.45     46.02 o
  -8  -4   6      149.74      111.68     41.43 o
  -7  -4   6        2.56        5.12     19.62 o
  -6  -4   6      936.12      932.04     48.80 o
  -5  -4   6     1295.06     1202.76     43.28 o
  -4  -4   6      265.83      254.36     15.55 o
  -3  -4   6      428.74      402.27     18.92 o
  -2  -4   6      519.53      477.72     23.73 o
  -1  -4   6      512.76      606.02     39.61 o
   0  -4   6      861.19      963.73     43.84 o
   1  -4   6      151.02      172.68     29.27 o
   2  -4   6      931.59      848.62     42.12 o
   3  -4   6     4668.39     4467.90     54.26 o
   4  -4   6     2103.14     1938.00     48.21 o
   5  -4   6       10.66        7.83     19.99 o
   6  -4   6        5.86        2.02     16.71 o
   7  -4   6      190.92      211.81     29.80 o
   8  -4   6       72.48       52.50     40.53 o
   9  -4   6       85.72       96.08     46.89 o
 -11  -3   6      125.32      137.28     59.70 o
 -10  -3   6      745.29      800.57     72.17 o
  -9  -3   6      807.94      833.66     63.52 o
  -8  -3   6       23.64       -1.80     35.68 o
  -7  -3   6     1400.30     1367.33     44.87 o
  -6  -3   6     9408.67     8981.44    218.78 o
  -5  -3   6     3901.90     3665.30     59.88 o
  -4  -3   6      363.15      327.09     21.42 o
  -3  -3   6     2460.33     2262.70     40.96 o
  -2  -3   6      485.84      456.21     31.91 o
  -1  -3   6      471.44      399.82     20.63 o
   0  -3   6       21.76       10.36     10.00 o
   1  -3   6       78.78       68.39     16.52 o
   2  -3   6     9113.02     8947.50    100.08 o
   3  -3   6    20396.04    20519.09    139.42 o
   4  -3   6     5631.98     5228.54     88.63 o
   5  -3   6       51.02       40.07     16.47 o
   6  -3   6     1305.36     1353.42     55.53 o
   7  -3   6      213.75      186.82     27.17 o
   8  -3   6       16.12       13.76     26.60 o
   9  -3   6      188.22      143.58     50.57 o
 -11  -2   6      511.37      483.49     63.55 o
 -10  -2   6       68.08       84.25     46.15 o
  -9  -2   6     1413.20     1353.33     76.43 o
  -8  -2   6     1544.93     1479.21     70.82 o
  -7  -2   6     1452.33     1383.70     44.51 o
  -6  -2   6     5207.16     5102.68     55.10 o
  -5  -2   6      392.60      446.11     24.78 o
  -4  -2   6       29.00       34.87     14.45 o
  -3  -2   6      288.66      214.00     27.54 o
  -2  -2   6     1064.70      960.58     24.33 o
  -1  -2   6      488.58      568.93     22.06 o
   0  -2   6      664.24      739.75     17.94 o
   1  -2   6     3554.08     3690.84     56.29 o
   2  -2   6     5921.24     5543.12     71.00 o
   3  -2   6     2801.29     2763.26     58.08 o
   4  -2   6       73.12       84.76     15.76 o
   5  -2   6      220.97      240.88     19.69 o
   6  -2   6      612.34      606.17     27.07 o
   7  -2   6      303.60      280.07     30.88 o
   8  -2   6       59.69       49.75     26.29 o
   9  -2   6      122.95      104.35     46.74 o
 -12  -1   6        1.31        0.37     57.23 o
 -11  -1   6       56.23        9.46     51.50 o
 -10  -1   6      794.47      655.44     62.92 o
  -9  -1   6       53.38       66.85     42.11 o
  -8  -1   6      152.98      148.80     27.76 o
  -7  -1   6       32.16       21.67     24.81 o
  -6  -1   6        0.29        1.17      4.54 o
  -5  -1   6      130.19      131.97     10.87 o
  -4  -1   6       70.92       88.20      9.90 o
  -3  -1   6       96.99       77.46     11.59 o
  -2  -1   6       38.85       33.11      8.20 o
  -1  -1   6     1824.47     1839.58     44.96 o
   0  -1   6     1574.94     1545.43     27.46 o
   1  -1   6      205.15      189.98     18.87 o
   2  -1   6      346.59      340.02     13.37 o
   3  -1   6     1289.31     1245.65     58.48 o
   4  -1   6      394.24      397.04     20.07 o
   5  -1   6       52.45       49.85     16.54 o
   6  -1   6      380.37      368.37     32.86 o
   7  -1   6      296.71      309.96     31.88 o
   8  -1   6        4.39       16.03     27.19 o
   9  -1   6      102.43      100.06     46.09 o
 -12   0   6       24.45       20.53     56.47 o
 -11   0   6        2.20      -35.87     48.25 o
 -10   0   6      126.24      119.95     45.39 o
  -9   0   6      438.91      452.28     37.06 o
  -8   0   6       70.79       71.36     26.15 o
  -7   0   6       10.50        2.87     22.65 o
  -6   0   6      309.51      287.61     20.47 o
  -5   0   6      194.14      197.02      8.72 o
  -4   0   6      254.24      246.11     13.10 o
  -3   0   6      884.30      880.96     18.09 o
  -2   0   6     1568.00     1561.53     20.23 o
  -1   0   6     1231.86     1236.47     24.05 o
   0   0   6      688.23      720.95     14.52 o
   1   0   6      566.72      581.26     15.46 o
   2   0   6     1223.28     1230.01     35.36 o
   3   0   6     1391.23     1378.69     74.22 o
   4   0   6      134.83      126.62     22.36 o
   5   0   6      198.09      166.62     25.84 o
   6   0   6      282.43      270.70     29.93 o
   7   0   6      453.85      447.42     49.44 o
   8   0   6      224.64      217.42     34.00 o
   9   0   6        7.54      -20.78     31.51 o
 -12   1   6      595.28      701.65     75.64 o
 -11   1   6       84.82       79.89     35.15 o
 -10   1   6     1297.51     1208.22     54.82 o
  -9   1   6      847.99      796.04     68.82 o
  -8   1   6     1513.64     1477.35     50.80 o
  -7   1   6     9805.21     9678.25    169.13 o
  -6   1   6     6757.69     6820.10    124.64 o
  -5   1   6      646.08      623.29     14.04 o
  -4   1   6       76.99       59.16     10.24 o
  -3   1   6     2495.45     2477.01     36.52 o
  -2   1   6      587.72      585.24     16.34 o
  -1   1   6    17349.31    19486.09    261.44 o
   0   1   6     7656.93     8026.33    179.68 o
   1   1   6     5327.52     5598.14     86.54 o
   2   1   6    10700.51    10541.62    100.37 o
   3   1   6     5196.90     4901.04     73.18 o
   4   1   6       69.90       81.32     21.94 o
   5   1   6      476.80      378.56     61.46 o
   6   1   6     1392.23     1401.88     50.71 o
   7   1   6        8.72       20.87     26.85 o
   8   1   6        4.26       -3.31     43.48 o
   9   1   6        7.51      -26.73     46.47 o
 -12   2   6     1128.93     1224.45     87.70 o
 -11   2   6      303.69      249.37     55.17 o
 -10   2   6      248.69      235.89     38.24 o
  -9   2   6       23.19        3.08     26.88 o
  -8   2   6     3787.40     3612.05     75.09 o
  -7   2   6     9187.19     9337.58    108.79 o
  -6   2   6     6708.42     6677.98     67.99 o
  -5   2   6      232.67      236.38     11.16 o
  -4   2   6     1165.95     1149.20     25.83 o
  -3   2   6     5430.50     5310.04     51.99 o
  -2   2   6     1333.94     1275.16     26.79 o
  -1   2   6      662.18      625.35     19.98 o
   0   2   6      216.80      265.64      9.94 o
   1   2   6     3124.96     3167.58     38.05 o
   2   2   6     3913.53     3915.26     63.40 o
   3   2   6      449.24      432.74     27.72 o
   4   2   6      497.16      470.89     35.99 o
   5   2   6     2095.25     2054.80     66.67 o
   6   2   6      351.18      389.89     54.31 o
   7   2   6       75.23       63.23     46.60 o
   8   2   6      103.69       50.83     45.53 o
 -11   3   6      511.10      535.62     49.64 o
 -10   3   6      434.68      425.26     43.52 o
  -9   3   6      272.84      276.80     35.37 o
  -8   3   6      212.68      190.10     28.51 o
  -7   3   6       81.19      102.08     25.16 o
  -6   3   6       35.84       52.75     13.95 o
  -5   3   6       57.78       49.60     10.15 o
  -4   3   6       27.71       28.52     10.58 o
  -3   3   6       41.93       35.99     10.36 o
  -2   3   6      157.58      147.24     12.16 o
  -1   3   6      840.17      855.45     23.27 o
   0   3   6     1049.42     1020.39     16.14 o
   1   3   6      250.71      244.94     21.05 o
   2   3   6        0.02        7.29     16.77 o
   3   3   6      130.25      143.71     37.96 o
   4   3   6      310.08      314.18     46.87 o
   5   3   6       49.01       61.40     40.16 o
   6   3   6       54.02       60.78     29.84 o
   7   3   6       60.44       58.35     33.14 o
   8   3   6        3.55      -33.88     48.35 o
 -11   4   6      142.32      122.20     38.55 o
 -10   4   6        8.46       33.22     31.93 o
  -9   4   6       44.61       24.77     30.87 o
  -8   4   6       37.17       49.39     24.47 o
  -7   4   6      199.84      116.17     42.64 o
  -6   4   6       91.30       71.81     35.01 o
  -5   4   6      384.88      373.65     18.22 o
  -4   4   6     2057.27     2073.05     31.18 o
  -3   4   6      213.07      209.27     14.23 o
  -2   4   6      123.44      124.73     12.71 o
  -1   4   6       97.33       82.23     12.33 o
   0   4   6        0.04        2.65     12.70 o
   1   4   6      193.68      196.69     26.47 o
   2   4   6      178.44      166.46     27.84 o
   3   4   6       40.11       30.72     26.55 o
   4   4   6       18.47        9.19     27.06 o
   5   4   6       53.75       92.75     30.55 o
   6   4   6      184.95      187.93     36.09 o
   7   4   6      119.88      119.39     54.15 o
 -11   5   6      412.95      396.44     47.10 o
 -10   5   6      644.55      651.59     47.32 o
  -9   5   6       47.48       56.55     29.46 o
  -8   5   6      690.45      802.50     67.61 o
  -7   5   6     3448.39     3413.55    109.33 o
  -6   5   6     5351.43     5215.01    126.36 o
  -5   5   6      672.91      617.16     29.51 o
  -4   5   6       58.08       53.88     15.20 o
  -3   5   6     2831.11     2759.99     75.91 o
  -2   5   6     1473.12     1474.04     36.18 o
  -1   5   6      186.91      219.45     20.15 o
   0   5   6       20.12       -3.12     21.25 o
   1   5   6     3029.01     2958.73     69.91 o
   2   5   6     3098.26     3071.44     81.02 o
   3   5   6     1594.83     1692.22     61.12 o
   4   5   6      105.47      127.04     32.08 o
   5   5   6      131.54      131.43     47.25 o
   6   5   6      417.28      476.22     66.43 o
 -11   6   6      206.20      250.82     61.70 o
 -10   6   6      395.09      404.32     42.95 o
  -9   6   6       25.94       31.90     43.26 o
  -8   6   6     1399.06     1137.53     78.41 o
  -7   6   6     3143.61     3149.68    109.46 o
  -6   6   6     2798.13     2695.44     98.43 o
  -5   6   6        3.78       -6.57     19.96 o
  -4   6   6      801.12      785.36     28.39 o
  -3   6   6      707.50      765.15     28.96 o
  -2   6   6     2601.62     2605.99     55.33 o
  -1   6   6      148.37      130.74     19.75 o
   0   6   6      562.87      516.91     36.45 o
   1   6   6      286.23      313.27     34.27 o
   2   6   6     4148.49     4162.37     90.91 o
   3   6   6     2174.45     2343.92    105.12 o
   4   6   6       15.09       31.99     43.39 o
   5   6   6      507.80      529.02     67.75 o
  -9   7   6        1.17       22.94     49.20 o
  -8   7   6       83.18       64.42     41.73 o
  -7   7   6        5.24      -12.57     44.66 o
  -6   7   6       35.10       40.56     36.44 o
  -5   7   6        4.33       25.96     21.95 o
  -4   7   6        8.03       -1.23     21.99 o
  -3   7   6       39.62       26.02     22.51 o
  -2   7   6      230.64      236.06     28.99 o
  -1   7   6      421.30      400.78     46.97 o
   0   7   6      359.17      403.29     49.13 o
   1   7   6      182.03      184.11     44.42 o
   2   7   6      218.85      204.23     47.12 o
   3   7   6        0.63        0.00     44.15 o
   4   7   6       97.21       76.65     49.57 o
  -8   8   6        8.70       -1.17     44.06 o
  -7   8   6        9.26       37.69     47.28 o
  -6   8   6        9.14        1.76     39.51 o
  -5   8   6        5.38        7.05     24.64 o
  -4   8   6      164.26      183.37     29.10 o
  -3   8   6      170.03      161.45     28.22 o
  -2   8   6       75.47       61.71     27.08 o
  -1   8   6       35.16      -11.94     38.28 o
   0   8   6       14.33        2.80     39.66 o
   1   8   6        9.37       -6.01     38.03 o
   2   8   6       18.12      -10.61     44.36 o
   3   8   6      117.41      115.63     49.08 o
  -7   9   6      692.45      557.30     67.27 o
  -6   9   6     1346.29     1331.58     83.23 o
  -5   9   6       20.27       71.38     42.60 o
  -4   9   6      131.71      135.74     29.20 o
  -3   9   6        2.17        6.81     27.36 o
  -2   9   6      405.64      398.78     37.92 o
  -1   9   6      118.91       95.95     30.59 o
   0   9   6       55.61       23.18     46.53 o
   1   9   6      357.76      285.20     57.54 o
  -5  10   6        9.24       27.34     48.25 o
  -4  10   6      434.95      417.65     41.12 o
  -3  10   6      554.48      556.51     49.76 o
  -2  10   6      293.78      336.41     43.60 o
  -1  10   6     1016.81      995.41     84.21 o
   0  10   6        2.05       -8.26     49.03 o
  -3  11   6      248.60      273.05     57.38 o
  -3 -14   7      140.14      175.18     60.20 o
  -2 -14   7      140.52      106.92     48.90 o
  -1 -14   7       24.35       20.67     51.49 o
   0 -14   7       42.07       26.30     51.22 o
   1 -14   7        0.40      -49.82     49.82 o
   2 -14   7       29.14       39.97     49.16 o
   3 -14   7       70.78      150.04     50.40 o
  -6 -13   7      217.61      213.19     57.18 o
  -5 -13   7        8.67       72.38     52.60 o
  -3 -13   7       51.65       26.00     47.90 o
  -2 -13   7        5.79      -27.28     40.70 o
  -1 -13   7        0.87       13.78     45.27 o
   0 -13   7       10.42      -12.43     44.53 o
   1 -13   7      317.38      294.50     55.12 o
   2 -13   7        1.90        8.25     38.97 o
   3 -13   7      586.40      580.64     42.87 o
   4 -13   7       11.82      -37.15     41.61 o
   5 -13   7       87.48       63.79     44.48 o
   6 -13   7       28.19       68.06     52.73 o
   7 -13   7       69.39      134.72     61.82 o
  -7 -12   7       42.15       44.77     47.11 o
  -6 -12   7      849.18      919.72     57.10 o
  -5 -12   7      644.88      664.42     51.27 o
  -3 -12   7     1145.39     1090.96     75.54 o
  -2 -12   7      247.83      264.62     50.43 o
  -1 -12   7       42.67        1.23     41.24 o
   0 -12   7       12.70       21.17     23.25 o
   1 -12   7        0.47        0.19     25.56 o
   2 -12   7      532.11      517.90     48.19 o
   3 -12   7     1432.73     1474.43     56.65 o
   4 -12   7      502.57      528.45     57.39 o
   5 -12   7      212.34      241.53     52.38 o
   6 -12   7     1104.36     1319.06     85.06 o
   7 -12   7      133.53      170.82     55.26 o
  -7 -11   7      763.78      801.70     53.37 o
  -6 -11   7     1219.05     1293.60     96.80 o
  -5 -11   7      115.75      129.15     34.90 o
  -4 -11   7      856.72      881.78     72.11 o
  -3 -11   7     2851.46     2966.19     65.07 o
  -2 -11   7     1979.76     2052.61    131.70 o
  -1 -11   7      153.98      119.48     24.96 o
   0 -11   7      244.18      257.63     28.40 o
   1 -11   7        6.33       15.56     22.68 o
   2 -11   7      438.77      435.76     36.74 o
   3 -11   7      411.41      408.51     50.37 o
   4 -11   7        0.37       32.11     37.22 o
   5 -11   7     1323.14     1350.65     79.65 o
   6 -11   7     2501.15     2598.26    110.03 o
   7 -11   7     1481.95     1658.70     95.37 o
  -8 -10   7       21.85      -47.29     60.71 o
  -7 -10   7       33.88       50.94     31.93 o
  -6 -10   7       10.66        8.20     20.87 o
  -5 -10   7      205.33      196.39     24.14 o
  -4 -10   7      747.87      724.39     31.31 o
  -3 -10   7     2275.35     2234.80     47.94 o
  -2 -10   7       96.45       85.95     22.52 o
  -1 -10   7       30.04       27.81     20.60 o
   0 -10   7        7.94       15.77     21.97 o
   1 -10   7       39.09       18.58     23.58 o
   2 -10   7      188.64      137.20     25.62 o
   3 -10   7       80.00       71.00     35.75 o
   4 -10   7      106.30      105.71     38.69 o
   5 -10   7      219.52      214.60     47.63 o
   6 -10   7      241.58      190.27     47.15 o
   7 -10   7      115.59       84.55     44.96 o
   8 -10   7        8.98       33.19     51.99 o
  -9  -9   7       72.19       51.31     59.19 o
  -8  -9   7        5.82      -19.44     52.66 o
  -7  -9   7      419.48      411.32     29.18 o
  -6  -9   7        2.52        4.52     19.67 o
  -5  -9   7      103.05      102.99     24.74 o
  -4  -9   7      501.44      507.38     27.12 o
  -3  -9   7      231.35      163.85     20.53 o
  -2  -9   7      239.48      237.73     25.53 o
  -1  -9   7        1.42       16.68     20.76 o
   0  -9   7      200.57      216.23     25.04 o
   1  -9   7      592.42      585.71     34.20 o
   2  -9   7       21.19        3.16     32.54 o
   3  -9   7     1289.76     1272.06     66.73 o
   4  -9   7      900.10      898.00     62.17 o
   5  -9   7       51.00       29.97     24.35 o
   6  -9   7      145.59      184.69     45.58 o
   7  -9   7      417.03      444.35     59.22 o
   8  -9   7       37.01       44.88     48.02 o
 -10  -8   7       56.89       41.09     61.17 o
  -9  -8   7        0.00        0.59     46.19 o
  -8  -8   7      705.66      629.33     48.61 o
  -7  -8   7     2567.36     2614.89     53.71 o
  -6  -8   7      661.80      620.90     52.10 o
  -5  -8   7       87.73       73.27     18.81 o
  -4  -8   7       27.86       18.48     17.23 o
  -3  -8   7       96.81      106.29     17.76 o
  -2  -8   7      779.13      752.54     28.57 o
  -1  -8   7      134.09      109.06     20.86 o
   0  -8   7       28.46       12.17     19.97 o
   1  -8   7      824.65      799.31     52.46 o
   2  -8   7      438.73      435.33     44.74 o
   3  -8   7      187.58      185.86     36.82 o
   4  -8   7      438.06      350.52     46.12 o
   5  -8   7      218.82      190.94     27.77 o
   6  -8   7      427.52      408.61     31.96 o
   7  -8   7      264.86      265.55     51.48 o
   8  -8   7       10.99       -2.20     45.06 o
 -10  -7   7        0.25       14.23     54.75 o
  -9  -7   7       49.41       83.13     52.11 o
  -8  -7   7      385.72      313.58     53.54 o
  -7  -7   7     2176.54     2210.77     61.35 o
  -6  -7   7     2112.27     2132.27     39.48 o
  -5  -7   7       88.41       95.68     17.98 o
  -4  -7   7     2614.43     2583.85     45.76 o
  -3  -7   7     7816.13     7630.00     74.29 o
  -2  -7   7     4714.77     4447.68     57.32 o
  -1  -7   7       11.67       28.08     19.21 o
   0  -7   7      586.51      512.17     41.01 o
   1  -7   7       52.79        7.60     29.37 o
   2  -7   7     1426.15     1322.54     63.35 o
   3  -7   7     1124.33     1034.30     59.98 o
   4  -7   7        2.90        7.82     21.85 o
   5  -7   7     1891.16     1878.78     53.47 o
   6  -7   7     3012.75     3107.21     68.57 o
   7  -7   7     1099.28     1093.00     76.13 o
   8  -7   7       50.63       36.39     46.58 o
 -10  -6   7      221.22      208.35     58.89 o
  -9  -6   7       60.91       69.94     49.01 o
  -8  -6   7      155.43      153.27     46.80 o
  -7  -6   7        1.93        5.39     21.84 o
  -6  -6   7      164.02      146.91     18.68 o
  -5  -6   7      325.60      316.57     20.50 o
  -4  -6   7     4492.09     4333.73     61.87 o
  -3  -6   7     7164.31     7016.21     69.74 o
  -2  -6   7        7.63        9.38     14.46 o
  -1  -6   7      371.41      372.71     25.90 o
   0  -6   7      203.45      181.07     31.02 o
   1  -6   7        7.82       32.88     26.80 o
   2  -6   7      573.66      563.24     45.98 o
   3  -6   7       12.92       16.19     20.14 o
   4  -6   7        2.66        6.54     20.54 o
   5  -6   7     1315.57     1286.60     45.88 o
   6  -6   7     1648.85     1598.27     50.80 o
   7  -6   7        2.33       15.52     25.89 o
   8  -6   7        1.05      -18.63     43.75 o
 -11  -5   7        2.25       29.24     56.60 o
 -10  -5   7      695.39      674.01     73.23 o
  -9  -5   7        0.22      -12.54     46.68 o
  -8  -5   7      113.62       76.34     40.77 o
  -7  -5   7      419.46      438.45     32.94 o
  -6  -5   7       95.81      106.20     16.41 o
  -5  -5   7        2.36       18.00     14.08 o
  -4  -5   7      187.31      190.03     16.69 o
  -3  -5   7       93.19       82.89     19.62 o
  -2  -5   7      383.32      394.33     25.07 o
  -1  -5   7      124.74      120.62     19.65 o
   0  -5   7        0.48       -0.99     22.30 o
   1  -5   7        0.63       -2.39     26.92 o
   2  -5   7      101.29       88.58      9.16 o
   3  -5   7      488.96      485.34     30.15 o
   4  -5   7      577.56      550.96     31.83 o
   5  -5   7        6.70        3.44     21.56 o
   6  -5   7      257.08      298.14     34.97 o
   7  -5   7       82.06       78.10     27.34 o
   8  -5   7        9.48      -14.13     44.66 o
   9  -5   7      160.56      147.67     54.39 o
 -11  -4   7       78.68      101.94     55.28 o
 -10  -4   7       16.68       73.94     52.61 o
  -9  -4   7       10.25       14.80     42.94 o
  -8  -4   7      348.35      337.75     48.20 o
  -7  -4   7      105.78       91.30     24.15 o
  -6  -4   7      282.07      259.98     25.80 o
  -5  -4   7      787.63      712.76     32.05 o
  -4  -4   7       68.22       65.48     17.49 o
  -3  -4   7       21.00       34.46     21.48 o
  -2  -4   7       49.98       52.73     16.91 o
  -1  -4   7      610.83      634.10     27.12 o
   0  -4   7      666.70      669.35     41.32 o
   1  -4   7      925.73      895.44     31.46 o
   2  -4   7     2709.92     2444.39     79.84 o
   3  -4   7     3678.48     3515.83     64.66 o
   4  -4   7      428.89      394.10     38.92 o
   5  -4   7      214.21      220.77     26.36 o
   6  -4   7      202.90      191.41     27.70 o
   7  -4   7       48.29       27.02     26.90 o
   8  -4   7       49.02       69.49     43.37 o
   9  -4   7      157.10      166.67     53.51 o
 -11  -3   7      183.24      151.33     54.28 o
 -10  -3   7        1.27        9.39     42.25 o
  -9  -3   7      142.38      121.49     47.19 o
  -8  -3   7      641.69      569.67     53.60 o
  -7  -3   7      458.25      453.53     31.00 o
  -6  -3   7     4589.16     4480.72     97.19 o
  -5  -3   7      371.29      364.58     37.78 o
  -4  -3   7     9713.05     9756.21     90.62 o
  -3  -3   7     9917.77     9791.54    206.26 o
  -2  -3   7     1142.45     1048.61     47.24 o
  -1  -3   7       22.02       17.40     15.20 o
   0  -3   7      399.68      416.35     16.18 o
   1  -3   7      158.17      134.11     20.83 o
   2  -3   7     8113.43     7668.48     89.66 o
   3  -3   7    15273.51    15174.90    129.40 o
   4  -3   7      178.99      166.85     17.16 o
   5  -3   7     3990.09     3791.76    138.94 o
   6  -3   7     3351.25     3389.59    123.41 o
   7  -3   7      580.77      604.68     39.57 o
   8  -3   7       31.59       69.34     37.58 o
   9  -3   7        6.73      -39.52     47.54 o
 -11  -2   7      219.71      188.56     57.92 o
 -10  -2   7      126.69      106.46     48.52 o
  -9  -2   7      507.20      535.41     57.55 o
  -8  -2   7      205.17      195.01     40.85 o
  -7  -2   7     1210.64     1159.66     42.69 o
  -6  -2   7     1319.49     1263.56     40.85 o
  -5  -2   7        1.35       15.30     14.38 o
  -4  -2   7    12190.16    12276.69    101.17 o
  -3  -2   7     7025.21     6770.40     76.56 o
  -2  -2   7      752.59      667.97     39.82 o
  -1  -2   7     1188.86     1318.51     52.64 o
   0  -2   7     1583.47     1599.25     41.07 o
   1  -2   7        2.20        5.96      4.76 o
   2  -2   7       51.98       44.48      9.93 o
   3  -2   7      852.23      850.96     23.33 o
   4  -2   7      622.65      662.28     34.59 o
   5  -2   7     6355.30     6169.87    161.35 o
   6  -2   7     2004.56     1898.57    132.98 o
   7  -2   7       37.04       33.94     26.85 o
   8  -2   7      243.06      298.62     84.09 o
   9  -2   7      105.10      126.13     49.56 o
 -12  -1   7      109.05       35.86     55.39 o
 -11  -1   7       30.45       82.19     50.27 o
 -10  -1   7        2.21        1.85     45.58 o
  -9  -1   7      328.78      293.27     50.31 o
  -8  -1   7       17.70       37.32     27.34 o
  -7  -1   7      424.40      423.73     25.53 o
  -6  -1   7     1553.99     1528.21     36.49 o
  -5  -1   7      113.50       90.73     11.15 o
  -4  -1   7      109.50      115.61     15.19 o
  -3  -1   7        7.13       11.93      9.44 o
  -2  -1   7       44.02       43.51      8.24 o
  -1  -1   7        6.77        3.30      8.64 o
   0  -1   7     1061.02     1119.12     38.81 o
   1  -1   7        5.09        6.36     17.12 o
   2  -1   7      368.19      339.59     26.88 o
   3  -1   7     1844.32     1802.43     49.14 o
   4  -1   7      343.42      324.44     29.21 o
   5  -1   7        9.39       25.74     24.31 o
   6  -1   7       18.17       40.69     24.99 o
   7  -1   7       69.01       66.09     27.78 o
   8  -1   7        9.09        0.99     29.94 o
   9  -1   7       14.58      -12.86     45.13 o
 -12   0   7        1.88      -36.80     52.73 o
 -11   0   7       37.30       79.67     48.35 o
 -10   0   7      101.75      100.02     31.70 o
  -9   0   7        4.04       20.01     27.06 o
  -8   0   7        4.37        1.69     24.44 o
  -7   0   7        5.72        9.66     16.92 o
  -6   0   7      158.10      134.00     14.22 o
  -5   0   7      444.72      446.14     17.69 o
  -4   0   7       22.81       16.38     10.39 o
  -3   0   7       74.17       71.16     10.17 o
  -2   0   7       37.19       38.23      7.59 o
  -1   0   7     1429.99     1455.60     35.37 o
   0   0   7     2142.39     2187.89     72.37 o
   1   0   7      674.85      657.66     19.95 o
   2   0   7      316.19      303.36     11.76 o
   3   0   7        0.52      -14.48     21.13 o
   4   0   7        4.11        7.51     21.03 o
   5   0   7      281.49      228.92     29.69 o
   6   0   7       22.32       32.96     25.33 o
   7   0   7       16.45       11.42     26.83 o
   8   0   7        1.54      -29.58     44.44 o
   9   0   7      193.21      194.70     55.93 o
 -12   1   7      711.65      722.61     77.55 o
 -11   1   7      349.89      375.55     43.41 o
 -10   1   7       42.99       49.97     30.90 o
  -9   1   7       26.10       50.18     27.49 o
  -8   1   7     4743.21     4605.84     84.66 o
  -7   1   7     7587.34     7447.22     97.76 o
  -6   1   7     2169.86     2101.48     31.74 o
  -5   1   7      530.73      535.44     18.52 o
  -4   1   7     3722.77     3741.87     50.93 o
  -3   1   7     7665.59     7798.28     73.02 o
  -2   1   7     2189.10     2102.65     32.57 o
  -1   1   7      390.51      375.16     17.68 o
   0   1   7      144.43      146.59     21.76 o
   1   1   7     1975.70     2039.78     32.34 o
   2   1   7     1572.94     1586.64     34.02 o
   3   1   7        3.24       -2.01     19.68 o
   4   1   7     1318.06     1324.80     98.53 o
   5   1   7     3528.69     3527.19    187.86 o
   6   1   7     1209.24     1224.24     67.86 o
   7   1   7      285.54      283.93     54.30 o
   8   1   7      206.18      144.07     54.02 o
 -12   2   7      850.57      797.73     78.41 o
 -11   2   7      681.69      804.76     54.20 o
 -10   2   7        9.34       14.02     29.76 o
  -9   2   7       38.11       21.48     28.12 o
  -8   2   7     5840.23     5636.89     93.44 o
  -7   2   7     4737.37     4837.04     80.68 o
  -6   2   7      335.55      324.72     21.74 o
  -5   2   7     4292.90     4326.84     39.97 o
  -4   2   7     5921.83     5872.10     85.64 o
  -3   2   7     6269.38     6387.55    113.35 o
  -2   2   7     3264.03     3283.90     43.91 o
  -1   2   7      262.92      234.12     10.04 o
   0   2   7      754.20      692.91     22.44 o
   1   2   7        0.72        4.69     12.40 o
   2   2   7       45.52       38.63     18.47 o
   3   2   7     1039.78      993.85     39.98 o
   4   2   7     1171.59     1234.63     73.33 o
   5   2   7     1969.91     2015.67     92.63 o
   6   2   7     1523.08     1624.06     90.22 o
   7   2   7      194.31      258.86     57.89 o
   8   2   7      187.07      156.13     57.17 o
 -11   3   7      109.02      111.58     37.92 o
 -10   3   7      174.53      149.43     34.03 o
  -9   3   7        0.63      -19.45     27.70 o
  -8   3   7      687.37      645.38     40.16 o
  -7   3   7       94.76      203.98     79.37 o
  -6   3   7      641.56      641.27     33.62 o
  -5   3   7       72.20       66.95     12.21 o
  -4   3   7     1690.19     1724.87     42.73 o
  -3   3   7        1.06       -2.07     11.58 o
  -2   3   7       19.23       22.66     13.08 o
  -1   3   7        6.99       13.56     13.07 o
   0   3   7       72.86       62.60     13.90 o
   1   3   7        0.43       -5.03     13.09 o
   2   3   7       92.74       93.20     37.59 o
   3   3   7      330.41      287.14     46.05 o
   4   3   7      377.62      370.22     52.26 o
   5   3   7      101.38       93.56     47.26 o
   6   3   7        4.09        9.54     33.31 o
   7   3   7       76.08       77.67     48.51 o
 -11   4   7      295.03      295.39     46.02 o
 -10   4   7      203.19      206.52     38.48 o
  -9   4   7        1.21      -16.51     29.75 o
  -8   4   7       10.71       -8.88     26.95 o
  -7   4   7        0.66       -6.53     37.41 o
  -6   4   7        7.27        5.44     34.26 o
  -5   4   7       27.64       28.88     13.67 o
  -4   4   7        6.16        9.68     12.73 o
  -3   4   7      497.91      486.93     19.12 o
  -2   4   7       78.28       62.59     12.64 o
  -1   4   7        8.49       12.90     16.10 o
   0   4   7      253.81      223.04     20.56 o
   1   4   7      106.53       95.99     26.56 o
   2   4   7       39.68       29.61     26.05 o
   3   4   7        5.45      -11.69     27.53 o
   4   4   7        5.09       16.13     30.46 o
   5   4   7       22.67        1.10     32.74 o
   6   4   7      122.13      137.46     39.54 o
 -11   5   7      136.47      173.76     58.43 o
 -10   5   7        0.03       28.74     32.12 o
  -9   5   7        7.88      -24.70     30.18 o
  -8   5   7      865.23      865.48     67.34 o
  -7   5   7     1962.07     1903.50     87.32 o
  -6   5   7      738.51      683.81     58.59 o
  -5   5   7      152.48      133.35     21.66 o
  -4   5   7      765.84      762.66     27.60 o
  -3   5   7      863.06      943.68     34.53 o
  -2   5   7     1073.66     1094.59     42.12 o
  -1   5   7       85.06       60.95     18.04 o
   0   5   7       40.87       23.28     17.72 o
   1   5   7      200.11      237.81     32.77 o
   2   5   7     2346.27     2304.24     70.49 o
   3   5   7      402.48      426.18     42.36 o
   4   5   7      207.65      183.34     37.60 o
   5   5   7      444.71      430.79     63.43 o
 -10   6   7      133.16      217.71     55.53 o
  -9   6   7      495.08      452.56     67.45 o
  -8   6   7       15.92      -38.66     43.96 o
  -7   6   7     1006.20      866.80     67.54 o
  -6   6   7      585.82      469.87     55.88 o
  -5   6   7     1775.85     1843.19     51.78 o
  -4   6   7     8303.43     8580.96    215.79 o
  -3   6   7      775.29      837.00     36.56 o
  -2   6   7       14.58       19.82     17.94 o
  -1   6   7       23.48       42.31     19.48 o
   0   6   7        3.67       11.41     19.65 o
   1   6   7      253.10      258.75     36.30 o
   2   6   7     1528.26     1782.48     66.04 o
   3   6   7     1656.52     1556.77     70.50 o
   4   6   7      328.92      368.91     64.79 o
 -10   7   7       54.10       87.24     49.33 o
  -9   7   7      563.72      515.44     67.70 o
  -8   7   7     1127.61     1011.26     77.51 o
  -7   7   7      113.74       48.59     44.53 o
  -6   7   7        0.43       -0.85     43.66 o
  -5   7   7      352.18      338.23     51.56 o
  -4   7   7     1038.39      982.86     43.86 o
  -3   7   7      211.92      177.95     28.25 o
  -2   7   7        0.01       -1.58     24.21 o
  -1   7   7        2.41       -2.20     24.34 o
   0   7   7       25.90       11.69     26.18 o
   1   7   7        0.99      -35.02     40.40 o
   2   7   7       90.85       50.27     49.66 o
   3   7   7        2.59      -15.29     50.99 o
  -8   8   7       61.45       89.61     51.70 o
  -7   8   7        9.42       -3.97     43.76 o
  -6   8   7       50.75       74.31     40.48 o
  -5   8   7        0.68       -8.37     38.77 o
  -4   8   7      146.40       97.77     27.65 o
  -3   8   7      202.22      225.92     33.93 o
  -2   8   7        2.42       -9.15     27.16 o
  -1   8   7       23.96       30.21     27.24 o
   0   8   7      141.96      143.14     32.03 o
   1   8   7       36.42       68.70     44.74 o
  -6   9   7       43.18       26.18     43.73 o
  -5   9   7        0.25       -9.23     42.98 o
  -4   9   7      146.16      104.82     30.54 o
  -3   9   7      320.08      362.37     37.06 o
  -2   9   7        3.73       -2.73     31.53 o
  -1   9   7       93.56      104.91     32.48 o
   0   9   7      461.16      394.91     42.21 o
  -4  10   7     2064.60     2107.70    105.34 o
  -3  10   7      916.49      948.73     54.97 o
  -2  10   7      288.20      312.78     40.88 o
  -1  10   7      284.97      325.06     56.10 o
  -4 -14   8       46.62       65.05     56.14 o
  -3 -14   8       70.63       29.11     48.61 o
  -2 -14   8        2.57        0.34     52.11 o
  -1 -14   8      192.69      203.83     51.17 o
   0 -14   8      731.39      778.06     74.58 o
   1 -14   8      391.55      356.87     59.36 o
   2 -14   8       97.21      114.23     54.70 o
   5 -14   8        1.05      -36.74     53.00 o
  -6 -13   8      108.03      106.00     48.90 o
  -5 -13   8        0.80      -10.25     47.20 o
  -4 -13   8       18.06      -19.78     47.90 o
  -3 -13   8        0.37        3.74     45.07 o
  -2 -13   8       19.95       52.47     44.81 o
  -1 -13   8        5.56      -15.22     46.97 o
   0 -13   8       48.56       17.44     45.32 o
   1 -13   8        9.21       16.61     26.12 o
   2 -13   8       68.87       48.80     28.49 o
   3 -13   8        0.48        1.93     41.54 o
   4 -13   8       63.70       37.69     47.93 o
   5 -13   8      538.93      571.11     66.70 o
   6 -13   8      304.79      417.38     64.15 o
  -6 -12   8       80.94       74.52     34.92 o
  -5 -12   8       75.55       80.64     34.85 o
  -4 -12   8      922.48      967.55     72.08 o
  -3 -12   8     1828.34     1780.72     88.64 o
  -2 -12   8      429.43      434.46     35.32 o
  -1 -12   8        2.57        9.58     26.27 o
   0 -12   8       25.45       32.55     23.73 o
   1 -12   8       42.09       43.48     27.21 o
   2 -12   8       23.20       43.72     28.28 o
   3 -12   8       48.40       41.14     40.49 o
   4 -12   8      122.79       84.97     46.14 o
   5 -12   8      388.66      485.91     62.53 o
   6 -12   8      466.17      482.26     65.25 o
  -7 -11   8        5.70       46.19     54.28 o
  -6 -11   8       71.90       89.27     31.57 o
  -5 -11   8      158.95      127.79     32.22 o
  -4 -11   8     1438.93     1544.75     45.04 o
  -3 -11   8     2612.61     2696.35    101.81 o
  -2 -11   8      837.29      872.16     40.56 o
  -1 -11   8      590.70      588.02     56.35 o
   0 -11   8     3199.28     3469.32    107.79 o
   1 -11   8     1589.09     1616.32     55.49 o
   2 -11   8        1.52      -28.23     34.84 o
   3 -11   8       40.30       33.59     38.77 o
   4 -11   8       36.11       13.40     41.19 o
   5 -11   8      894.93     1025.13     76.10 o
   6 -11   8     1718.43     1863.06     99.85 o
   7 -11   8      178.37      161.30     56.78 o
  -8 -10   8      478.59      497.72     72.42 o
  -7 -10   8      332.82      334.87     37.88 o
  -6 -10   8      135.81      145.08     24.04 o
  -5 -10   8      144.74      129.24     22.96 o
  -4 -10   8       50.05       61.07     20.74 o
  -3 -10   8      256.08      245.59     24.28 o
  -2 -10   8       21.31       16.86     21.57 o
  -1 -10   8     1572.78     1563.80     59.33 o
   0 -10   8     2353.20     2332.58     98.70 o
   1 -10   8      818.93      737.24     54.40 o
   2 -10   8       29.33       11.42     36.20 o
   3 -10   8       54.63       38.43     36.66 o
   4 -10   8       11.06       -3.79     39.91 o
   5 -10   8       49.41       57.19     27.42 o
   6 -10   8      190.07      217.35     49.52 o
   7 -10   8        1.88       17.96     47.62 o
  -9  -9   8        9.50       -6.64     55.50 o
  -8  -9   8        1.48       -7.48     53.65 o
  -7  -9   8       57.76       82.38     28.54 o
  -6  -9   8      362.50      354.70     27.22 o
  -5  -9   8       60.04       51.32     19.69 o
  -4  -9   8       66.85       70.77     19.73 o
  -3  -9   8     2484.16     2372.47     49.02 o
  -2  -9   8      718.11      641.38     34.59 o
  -1  -9   8        2.18        9.38     21.20 o
   0  -9   8      496.07      485.10     33.98 o
   1  -9   8       56.29       77.58     32.07 o
   2  -9   8       22.70       44.17     34.68 o
   3  -9   8      384.18      387.72     49.57 o
   4  -9   8      456.99      444.96     52.60 o
   5  -9   8        1.21      -16.55     24.61 o
   6  -9   8      209.06      220.91     51.09 o
   7  -9   8       35.55       66.63     45.17 o
  -9  -8   8        5.89       -9.77     39.51 o
  -8  -8   8       18.40       12.79     29.90 o
  -7  -8   8      123.95      117.87     48.21 o
  -6  -8   8        0.62       -0.17     18.73 o
  -5  -8   8        3.55       -0.67     16.92 o
  -4  -8   8      472.85      451.76     25.48 o
  -3  -8   8        0.90        1.74     16.94 o
  -2  -8   8       17.71       18.78     17.66 o
  -1  -8   8      334.54      302.57     27.37 o
   0  -8   8       46.02       33.85     29.01 o
   1  -8   8      378.67      308.51     39.77 o
   2  -8   8        1.04       12.54     31.96 o
   3  -8   8      926.14      956.02     62.06 o
   4  -8   8      740.60      728.80     54.49 o
   5  -8   8      373.00      376.65     33.01 o
   6  -8   8      988.41     1022.71     46.91 o
   7  -8   8      635.13      584.76     63.92 o
   8  -8   8       13.90       38.36     49.55 o
 -10  -7   8      252.91      273.21     66.82 o
  -9  -7   8      932.20      913.54     77.07 o
  -8  -7   8      132.94      118.32     30.22 o
  -7  -7   8      143.80      130.48     28.28 o
  -6  -7   8       56.71       65.62     18.19 o
  -5  -7   8        6.51        0.15     16.83 o
  -4  -7   8      850.26      823.82     30.15 o
  -3  -7   8     2990.57     2904.41     49.24 o
  -2  -7   8     1921.30     1860.19     50.83 o
  -1  -7   8      555.62      474.68     42.10 o
   0  -7   8     4056.50     3845.93     98.41 o
   1  -7   8      685.07      693.26     51.66 o
   2  -7   8      101.73       94.77     35.42 o
   3  -7   8      175.92      157.21     25.31 o
   4  -7   8      233.48      234.73     28.50 o
   5  -7   8     1900.52     1899.96     56.61 o
   6  -7   8     2926.80     3178.85    133.92 o
   7  -7   8      856.18      776.22     69.72 o
   8  -7   8      163.75      153.59     50.43 o
 -10  -6   8     1286.71     1400.27     94.16 o
  -9  -6   8     1029.35     1041.54     79.44 o
  -8  -6   8      800.25      754.46     62.11 o
  -7  -6   8        6.91       -1.60     22.99 o
  -6  -6   8       64.35       56.94     16.75 o
  -5  -6   8       18.62       29.72     15.61 o
  -4  -6   8     2038.93     1986.48     40.31 o
  -3  -6   8     3623.17     3367.13     90.02 o
  -2  -6   8       14.84       15.08     19.32 o
  -1  -6   8     2072.37     2093.36     50.37 o
   0  -6   8     1843.69     1655.53     66.54 o
   1  -6   8     1311.44     1192.84     61.73 o
   2  -6   8        0.05        4.11     32.70 o
   3  -6   8        1.52        1.03     22.71 o
   4  -6   8      218.52      206.18     28.02 o
   5  -6   8      785.44      785.00     78.87 o
   6  -6   8      135.71      138.98     27.90 o
   7  -6   8        0.95       11.14     26.20 o
   8  -6   8     1156.83     1206.31     86.15 o
 -11  -5   8      124.51       99.91     56.05 o
 -10  -5   8      800.23      732.27     74.21 o
  -9  -5   8       56.01       22.99     43.63 o
  -8  -5   8      144.79      144.45     28.34 o
  -7  -5   8       27.58       23.65     23.23 o
  -6  -5   8      669.26      649.70     35.74 o
  -5  -5   8       33.64       35.28     20.44 o
  -4  -5   8      125.64      134.80     29.28 o
  -3  -5   8      277.67      255.85     32.64 o
  -2  -5   8      176.33      176.54     22.23 o
  -1  -5   8      357.76      359.61     25.31 o
   0  -5   8        0.51       16.31     25.68 o
   1  -5   8        0.35        1.50     30.21 o
   2  -5   8      286.41      287.81     28.15 o
   3  -5   8      786.13      754.78     36.84 o
   4  -5   8      118.97      105.28     24.57 o
   5  -5   8       45.50       47.81     24.51 o
   6  -5   8      262.68      265.44     32.02 o
   7  -5   8      357.53      358.17     36.05 o
   8  -5   8        8.30       40.08     43.15 o
 -11  -4   8      400.65      459.95     71.21 o
 -10  -4   8      352.57      362.73     57.49 o
  -9  -4   8      191.63      139.32     49.14 o
  -8  -4   8      141.56      152.97     28.32 o
  -7  -4   8      145.58      157.24     26.37 o
  -6  -4   8       25.73       21.46     20.72 o
  -5  -4   8       23.18       14.59     18.77 o
  -4  -4   8       84.11       68.40     19.30 o
  -3  -4   8      237.15      193.15     33.10 o
  -2  -4   8      207.40      193.40     22.00 o
  -1  -4   8      197.91      178.34     20.90 o
   0  -4   8      206.00      165.72     31.08 o
   1  -4   8      100.83       80.68     20.41 o
   2  -4   8       85.61       79.53     21.91 o
   3  -4   8       11.68       15.43     21.38 o
   4  -4   8      248.32      249.13     28.49 o
   5  -4   8      687.68      618.15     38.28 o
   6  -4   8       74.55       70.57     27.33 o
   7  -4   8       33.68       33.42     27.71 o
   8  -4   8       22.99       47.23     47.92 o
 -11  -3   8      237.55      273.76     63.13 o
 -10  -3   8      213.06      201.43     53.14 o
  -9  -3   8      405.15      378.66     55.07 o
  -8  -3   8      527.43      493.30     35.50 o
  -7  -3   8        3.94       16.84     21.81 o
  -6  -3   8      257.63      209.93     25.26 o
  -5  -3   8     3317.99     3140.35     58.22 o
  -4  -3   8    19149.52    19304.75    491.15 o
  -3  -3   8    12749.28    12920.01    243.46 o
  -2  -3   8      171.55      145.32     19.99 o
  -1  -3   8     2212.59     2095.16     56.85 o
   0  -3   8     2426.33     2240.14     64.94 o
   1  -3   8     1126.76     1073.88     58.90 o
   2  -3   8      435.65      361.94     28.98 o
   3  -3   8      831.92      783.91     37.40 o
   4  -3   8      464.40      460.90     33.35 o
   5  -3   8     4109.93     4210.59    198.35 o
   6  -3   8      749.76      707.49     51.14 o
   7  -3   8      228.17      225.38     33.18 o
   8  -3   8      874.08      911.81     51.11 o
 -11  -2   8        1.19       66.64     49.57 o
 -10  -2   8     1004.64     1037.43     76.26 o
  -9  -2   8     1199.83     1255.24     74.49 o
  -8  -2   8      742.81      691.43     75.74 o
  -7  -2   8      231.02      198.12     26.17 o
  -6  -2   8       29.44       29.93     20.16 o
  -5  -2   8     2710.10     2528.37     43.04 o
  -4  -2   8    12909.39    12674.57     84.07 o
  -3  -2   8     7385.39     7430.38    142.31 o
  -2  -2   8      198.97      166.36     19.98 o
  -1  -2   8     9636.88     9588.66    156.12 o
   0  -2   8     4063.26     3696.32     64.16 o
   1  -2   8     3721.00     3582.39     65.03 o
   2  -2   8       37.93       40.11     21.01 o
   3  -2   8     1322.96     1291.05     45.35 o
   4  -2   8       24.83       35.54     23.58 o
   5  -2   8      937.42      979.87     45.23 o
   6  -2   8      125.46      100.43     29.06 o
   7  -2   8      169.17      158.94     44.64 o
   8  -2   8     1439.19     1508.07     72.02 o
 -12  -1   8       45.43       71.76     61.01 o
 -11  -1   8       74.36       40.66     49.63 o
 -10  -1   8      158.41      151.99     49.15 o
  -9  -1   8      699.62      709.68     61.49 o
  -8  -1   8      763.99      664.83     31.70 o
  -7  -1   8      433.46      434.18     26.41 o
  -6  -1   8      330.48      309.45     22.16 o
  -5  -1   8      224.66      224.96     15.75 o
  -4  -1   8      556.71      555.53     18.56 o
  -3  -1   8      701.36      718.71     18.54 o
  -2  -1   8      521.66      488.05     20.37 o
  -1  -1   8     1101.62     1147.16     20.96 o
   0  -1   8      943.34      990.86     39.56 o
   1  -1   8       24.35       37.58     19.20 o
   2  -1   8       11.23       18.99     20.78 o
   3  -1   8       14.59        2.36     22.30 o
   4  -1   8      845.78      840.75     41.92 o
   5  -1   8       49.17       62.56     25.84 o
   6  -1   8       51.36       81.83     28.83 o
   7  -1   8      247.79      264.44     37.23 o
   8  -1   8       64.27       64.63     33.77 o
 -12   0   8       17.31      -37.97     54.41 o
 -11   0   8       75.47       48.59     47.80 o
 -10   0   8      223.72      243.09     39.11 o
  -9   0   8      183.38      169.89     33.47 o
  -8   0   8      214.04      200.19     30.86 o
  -7   0   8      511.92      505.50     27.29 o
  -6   0   8      168.48      149.46     15.63 o
  -5   0   8       30.27       26.12     12.56 o
  -4   0   8       18.33       13.04     11.47 o
  -3   0   8        3.83        5.85      9.74 o
  -2   0   8       45.83       49.19      6.57 o
  -1   0   8      653.30      649.64     16.26 o
   0   0   8      823.51      858.36     22.96 o
   1   0   8       42.95       38.74     10.08 o
   2   0   8       78.12       58.50     21.14 o
   3   0   8      433.19      420.40     31.81 o
   4   0   8      331.64      334.52     31.78 o
   5   0   8       16.39       19.02     25.99 o
   6   0   8        5.15       -0.72     26.38 o
   7   0   8       25.30       47.60     46.78 o
   8   0   8       19.69       14.14     48.66 o
 -12   1   8      935.80      867.21     82.23 o
 -11   1   8      150.96      148.67     37.40 o
 -10   1   8       78.90      122.93     33.05 o
  -9   1   8       10.46        9.26     29.89 o
  -8   1   8      113.47      110.33     28.44 o
  -7   1   8      438.19      394.44     25.52 o
  -6   1   8       82.83       86.82     13.83 o
  -5   1   8      943.15      913.49     23.66 o
  -4   1   8     3946.10     3960.62     47.81 o
  -3   1   8     2749.66     2742.78     31.84 o
  -2   1   8      280.54      265.10     10.12 o
  -1   1   8      599.02      591.85     22.21 o
   0   1   8      544.78      553.73     21.22 o
   1   1   8       28.53       21.91     12.03 o
   2   1   8      145.16      118.72     22.12 o
   3   1   8      800.58      766.43     39.30 o
   4   1   8     1133.63     1084.91     47.52 o
   5   1   8     1301.21     1344.07     79.48 o
   6   1   8      809.29      945.61     74.38 o
   7   1   8       71.80       72.05     51.15 o
 -11   2   8       60.06       99.65     37.74 o
 -10   2   8     1581.25     1502.69     61.24 o
  -9   2   8     1181.28     1276.03     54.73 o
  -8   2   8       63.49       56.23     26.20 o
  -7   2   8      950.41      964.94     41.97 o
  -6   2   8      295.57      280.30     21.94 o
  -5   2   8       21.56       18.88     10.57 o
  -4   2   8     5888.88     6200.81     54.48 o
  -3   2   8      417.69      421.10     16.21 o
  -2   2   8      474.14      463.64     24.40 o
  -1   2   8     6758.49     6900.04     65.72 o
   0   2   8     2483.19     2563.88     41.03 o
   1   2   8      102.93      108.92     22.39 o
   2   2   8       29.11       24.39     20.92 o
   3   2   8      348.23      299.04     49.94 o
   4   2   8      275.61      197.01     48.99 o
   5   2   8     1592.24     1686.60     91.73 o
   6   2   8      820.71      888.13     78.89 o
 -11   3   8      210.09      218.57     42.01 o
 -10   3   8     1140.85     1059.22     54.57 o
  -9   3   8      546.94      562.69     43.26 o
  -8   3   8      406.88      379.74     41.34 o
  -7   3   8      624.14      623.23     36.90 o
  -6   3   8       12.75       33.39     16.52 o
  -5   3   8      149.33      131.68     12.38 o
  -4   3   8     1248.60     1185.28     27.63 o
  -3   3   8      668.48      688.14     22.54 o
  -2   3   8      778.61      769.70     28.28 o
  -1   3   8      465.64      496.78     22.51 o
   0   3   8      504.04      459.49     29.15 o
   1   3   8        5.54      -10.20     33.86 o
   2   3   8        0.04       -9.71     40.46 o
   3   3   8       74.94      144.13     43.01 o
   4   3   8       81.03       46.86     39.43 o
   5   3   8        2.26       11.79     32.04 o
   6   3   8       17.43       14.15     53.79 o
 -11   4   8       58.42       78.61     48.51 o
 -10   4   8       62.62       50.98     34.62 o
  -9   4   8        1.68       -8.74     28.32 o
  -8   4   8       46.75       38.66     26.56 o
  -7   4   8       71.90       58.31     26.17 o
  -6   4   8       33.06       34.79     37.34 o
  -5   4   8        2.09       -5.91     15.42 o
  -4   4   8        5.51        3.83     13.15 o
  -3   4   8       19.63       26.86     16.40 o
  -2   4   8      147.26      141.03     19.14 o
  -1   4   8      105.07      104.52     18.84 o
   0   4   8      198.31      204.89     21.73 o
   1   4   8      211.05      189.58     33.77 o
   2   4   8       89.18       83.78     36.36 o
   3   4   8      207.81      255.06     37.76 o
   4   4   8       52.71       69.41     35.72 o
   5   4   8        5.52       -2.25     35.88 o
 -11   5   8      136.34      132.11     53.04 o
 -10   5   8       62.39       58.60     35.81 o
  -9   5   8       83.24       52.21     31.73 o
  -8   5   8       45.30       53.70     29.41 o
  -7   5   8      221.45      191.58     46.17 o
  -6   5   8        6.47       47.16     37.75 o
  -5   5   8      656.29      700.85     71.87 o
  -4   5   8     1417.90     1410.14     37.95 o
  -3   5   8      674.76      660.94     29.34 o
  -2   5   8       15.22       19.19     17.90 o
  -1   5   8      186.20      144.70     22.08 o
   0   5   8       39.61       23.43     19.45 o
   1   5   8       28.83       35.31     28.66 o
   2   5   8        1.23       -9.20     30.12 o
   3   5   8       47.29       76.74     35.08 o
   4   5   8      550.84      551.23     50.39 o
 -10   6   8     1189.09     1218.34     84.53 o
  -9   6   8     1483.27     1582.03     64.28 o
  -8   6   8      864.75      806.79     74.34 o
  -7   6   8      165.09      170.66     52.53 o
  -6   6   8       24.69       12.59     44.14 o
  -5   6   8     1678.37     1752.15     85.02 o
  -4   6   8     6031.59     6083.50    202.07 o
  -3   6   8     1331.52     1282.19     52.39 o
  -2   6   8      361.35      320.27     26.49 o
  -1   6   8     2369.54     2469.46     64.20 o
   0   6   8     2132.74     2252.85     53.99 o
   1   6   8        0.78      -21.50     30.57 o
   2   6   8      511.86      477.51     47.49 o
   3   6   8       63.73       46.48     34.58 o
 -10   7   8       73.34       29.52     47.87 o
  -8   7   8      294.60      247.67     61.53 o
  -7   7   8      152.04      235.88     57.06 o
  -6   7   8       13.40       -1.51     43.71 o
  -5   7   8     1182.46     1165.56     73.95 o
  -4   7   8     1761.54     1785.71     58.22 o
  -3   7   8       35.50       11.73     21.02 o
  -2   7   8      991.39     1007.11     39.47 o
  -1   7   8      969.41     1020.17     40.43 o
   0   7   8      791.12      822.71     53.04 o
   1   7   8       55.81       85.90     50.69 o
  -7   8   8      113.74      135.32     53.25 o
  -6   8   8       10.67       -6.89     47.63 o
  -5   8   8        0.51       32.76     43.37 o
  -4   8   8       65.70       59.42     28.50 o
  -3   8   8      233.19      239.67     34.58 o
  -2   8   8        1.41       14.88     28.61 o
  -1   8   8       76.27       59.06     30.47 o
   0   8   8      124.58      183.50     55.12 o
  -5   9   8      325.19      366.98     61.07 o
  -4   9   8      249.63      256.80     53.26 o
  -3   9   8      131.80      106.18     40.36 o
  -2   9   8      282.48      335.19     40.72 o
  -4 -14   9       27.16       34.49     51.61 o
  -3 -14   9       74.71       68.12     52.32 o
  -2 -14   9      124.41      106.62     49.58 o
  -1 -14   9      427.80      396.21     65.27 o
   0 -14   9      529.03      585.36     72.22 o
   1 -14   9      106.94      105.64     53.54 o
   3 -14   9      363.50      403.37     56.11 o
   4 -14   9      249.30      295.72     57.42 o
   5 -14   9       28.02       18.29     54.77 o
  -5 -13   9       12.31        7.17     44.57 o
  -4 -13   9       81.75       68.22     49.86 o
  -3 -13   9       24.06       14.71     45.15 o
  -2 -13   9       60.67       42.80     45.92 o
  -1 -13   9       34.62       38.68     48.42 o
   0 -13   9      383.15      415.24     39.14 o
   1 -13   9       47.94       53.20     28.01 o
   2 -13   9       18.34        3.34     39.19 o
   3 -13   9       35.94       36.26     43.60 o
   4 -13   9       80.35       69.87     46.81 o
   5 -13   9       29.26      -18.68     50.85 o
  -6 -12   9       30.30       53.49     61.86 o
  -5 -12   9        8.55       21.93     33.12 o
  -4 -12   9     1040.18      995.01     73.75 o
  -3 -12   9      136.70      154.69     30.23 o
  -2 -12   9       57.36       37.65     24.83 o
  -1 -12   9       28.12       50.57     24.66 o
   0 -12   9       15.34       36.91     26.64 o
   1 -12   9       13.45       29.35     34.43 o
   2 -12   9       79.83       57.81     40.67 o
   3 -12   9        9.10      -15.58     45.83 o
   4 -12   9      140.95      153.04     51.88 o
   5 -12   9      333.55      322.51     59.59 o
   6 -12   9       65.10       88.92     55.99 o
  -7 -11   9        2.15        1.88     59.56 o
  -6 -11   9      329.16      358.44     39.06 o
  -5 -11   9       49.09       44.47     22.58 o
  -4 -11   9      261.03      275.41     27.28 o
  -3 -11   9      228.71      235.67     30.89 o
  -2 -11   9       15.41       15.52     24.35 o
  -1 -11   9     1550.27     1573.05     75.84 o
   0 -11   9     2861.54     2982.56     73.22 o
   1 -11   9     1243.23     1410.60     75.94 o
   2 -11   9       10.16       -1.98     37.02 o
   3 -11   9      571.40      603.41     62.41 o
   4 -11   9       92.52       87.24     47.35 o
   5 -11   9      118.76      161.23     33.26 o
   6 -11   9      244.89      340.67     61.19 o
  -8 -10   9      272.20      273.77     39.65 o
  -7 -10   9      147.53      124.32     35.57 o
  -6 -10   9      777.82      800.28     60.88 o
  -5 -10   9      300.11      265.83     26.75 o
  -4 -10   9        0.26       12.20     20.82 o
  -3 -10   9        5.21        8.57     20.32 o
  -2 -10   9      159.88      178.41     27.77 o
  -1 -10   9     1539.68     1467.48     56.51 o
   0 -10   9     1782.98     1983.29     82.50 o
   1 -10   9      279.50      307.42     45.63 o
   2 -10   9      290.26      315.52     48.40 o
   3 -10   9     1005.25     1068.83     72.17 o
   4 -10   9      211.71      222.46     51.81 o
   5 -10   9        5.86      -10.70     27.65 o
   6 -10   9        7.33       17.50     47.37 o
  -9  -9   9        0.64      -16.10     59.32 o
  -8  -9   9        7.38      -12.70     30.97 o
  -7  -9   9        8.58        6.31     28.39 o
  -6  -9   9       28.67       17.54     27.27 o
  -5  -9   9      133.70      143.04     22.89 o
  -4  -9   9       26.73       15.19     19.14 o
  -3  -9   9      143.75      152.96     22.28 o
  -2  -9   9      862.17      820.73     58.27 o
  -1  -9   9      298.99      289.22     41.25 o
   0  -9   9       48.46       71.94     32.28 o
   1  -9   9      348.12      333.10     44.40 o
   2  -9   9      203.75      185.41     41.61 o
   3  -9   9       10.99       16.99     37.13 o
   4  -9   9       22.38       27.33     26.13 o
   5  -9   9        0.44        7.83     28.26 o
   6  -9   9      150.32      184.48     49.72 o
   7  -9   9      150.31      135.30     54.43 o
  -9  -8   9       27.33       31.44     41.81 o
  -8  -8   9      206.09      222.51     33.66 o
  -7  -8   9      250.65      274.01     34.44 o
  -6  -8   9       58.85       31.02     24.93 o
  -5  -8   9      201.85      190.48     22.98 o
  -4  -8   9     1553.84     1487.95     56.61 o
  -3  -8   9      162.74      154.18     21.06 o
  -2  -8   9      224.73      175.95     27.07 o
  -1  -8   9      181.06      181.00     37.04 o
   0  -8   9       79.16       49.96     33.60 o
   1  -8   9       11.89        2.94     31.92 o
   2  -8   9        0.21        7.11     34.25 o
   3  -8   9      674.99      679.95     47.35 o
   4  -8   9      302.82      287.67     32.30 o
   5  -8   9       61.47       57.79     27.62 o
   6  -8   9      223.48      195.44     39.64 o
   7  -8   9       65.58       29.09     50.49 o
 -10  -7   9      436.67      469.51     70.09 o
  -9  -7   9     2322.07     2482.79    112.78 o
  -8  -7   9      640.68      632.31     43.83 o
  -7  -7   9       30.98       25.74     25.43 o
  -6  -7   9      132.21      139.89     27.35 o
  -5  -7   9       17.60        7.16     17.08 o
  -4  -7   9       42.74       37.28     22.44 o
  -3  -7   9      385.51      380.42     47.01 o
  -2  -7   9       44.53       39.83     23.29 o
  -1  -7   9     5282.90     5039.95    116.99 o
   0  -7   9     8760.82     8646.99    154.03 o
   1  -7   9     1249.49     1066.89     64.57 o
   2  -7   9      154.32      118.52     35.27 o
   3  -7   9      258.10      237.80     30.36 o
   4  -7   9       37.21       42.43     26.35 o
   5  -7   9      134.01      116.78     29.96 o
   6  -7   9      450.06      453.06     38.58 o
   7  -7   9       10.69       14.72     45.56 o
 -10  -6   9     1811.73     1941.06    106.54 o
  -9  -6   9     2665.44     2883.90    116.90 o
  -8  -6   9      312.74      324.71     34.35 o
  -7  -6   9      333.27      290.50     31.99 o
  -6  -6   9     1453.96     1471.83    111.30 o
  -5  -6   9       37.50       33.00     22.40 o
  -4  -6   9      502.15      458.52     32.17 o
  -3  -6   9      270.09      243.85     26.59 o
  -2  -6   9      265.03      211.39     26.68 o
  -1  -6   9     5800.63     5477.05    120.86 o
   0  -6   9     4536.12     4460.85    111.72 o
   1  -6   9     1035.16     1006.40     60.26 o
   2  -6   9      751.91      691.31     38.23 o
   3  -6   9     1329.16     1320.48     48.57 o
   4  -6   9      231.17      198.39     30.39 o
   5  -6   9       44.72       50.23     27.35 o
   6  -6   9      100.97       94.98     29.56 o
   7  -6   9      487.44      497.80     41.83 o
 -11  -5   9       16.54       12.11     58.25 o
 -10  -5   9        0.32      -16.63     53.20 o
  -9  -5   9      669.37      730.15     68.23 o
  -8  -5   9        8.34       -2.17     25.41 o
  -7  -5   9       15.48       18.88     23.39 o
  -6  -5   9      868.94      836.69     50.85 o
  -5  -5   9       10.97       25.47     20.86 o
  -4  -5   9      559.41      516.82     32.25 o
  -3  -5   9     2155.01     2080.96     52.09 o
  -2  -5   9      207.49      193.41     24.12 o
  -1  -5   9       72.72       55.51     19.77 o
   0  -5   9        0.08      -13.39     28.58 o
   1  -5   9       91.30       88.74     23.20 o
   2  -5   9      228.02      236.03     28.02 o
   3  -5   9      168.16      127.41     25.67 o
   4  -5   9      117.44       96.10     27.24 o
   5  -5   9       30.73       17.77     25.51 o
   6  -5   9      282.53      276.07     35.08 o
   7  -5   9      306.77      302.22     37.53 o
 -11  -4   9        0.55       39.27     55.77 o
 -10  -4   9      329.86      356.19     57.77 o
  -9  -4   9       67.58       76.48     44.92 o
  -8  -4   9      227.08      230.23     30.93 o
  -7  -4   9      178.03      146.75     26.79 o
  -6  -4   9      230.77      204.63     25.93 o
  -5  -4   9        1.85        3.33     19.79 o
  -4  -4   9       74.34       71.28     19.60 o
  -3  -4   9        0.70        1.95     20.16 o
  -2  -4   9       69.16       68.78     20.13 o
  -1  -4   9        7.20       11.07     19.00 o
   0  -4   9        6.27       16.89     19.82 o
   1  -4   9       48.71       50.12     21.69 o
   2  -4   9      261.93      258.36     29.41 o
   3  -4   9      694.60      655.23     38.02 o
   4  -4   9      431.46      433.79     34.83 o
   5  -4   9        1.75       18.74     25.23 o
   6  -4   9      353.72      389.78     37.47 o
   7  -4   9      536.06      547.08     43.83 o
 -11  -3   9       33.39       29.82     51.60 o
 -10  -3   9      784.14      871.29     71.46 o
  -9  -3   9     1364.04     1450.71     79.39 o
  -8  -3   9      674.03      628.51     39.37 o
  -7  -3   9       13.59       18.69     22.66 o
  -6  -3   9       76.54       56.76     21.52 o
  -5  -3   9     2781.04     2679.50     55.36 o
  -4  -3   9     7776.48     7416.80    160.17 o
  -3  -3   9      968.15      855.18     51.39 o
  -2  -3   9     1734.69     1620.36     51.27 o
  -1  -3   9     3187.35     2968.98     64.61 o
   0  -3   9     3791.66     3647.67     68.82 o
   1  -3   9     1002.52      941.35     39.93 o
   2  -3   9       35.34       22.25     23.15 o
   3  -3   9      550.65      517.15     35.46 o
   4  -3   9      352.86      331.88     33.58 o
   5  -3   9      188.30      177.48     30.54 o
   6  -3   9      464.57      480.36     40.19 o
   7  -3   9     1746.73     1834.88     65.92 o
   8  -3   9     1024.33      989.41    216.58 o
 -11  -2   9     1123.30     1112.31     82.24 o
 -10  -2   9     3852.92     3929.73    129.14 o
  -9  -2   9     2063.70     2117.40     90.63 o
  -8  -2   9      333.81      347.01     32.29 o
  -7  -2   9      910.26      893.94     46.33 o
  -6  -2   9     1114.98     1083.18     39.80 o
  -5  -2   9      261.08      228.92     19.79 o
  -4  -2   9     1873.49     1818.28     49.81 o
  -3  -2   9      136.96      133.94     12.75 o
  -2  -2   9     2936.31     2869.46     48.55 o
  -1  -2   9     7755.19     7665.23    128.89 o
   0  -2   9     4799.32     4617.81    166.56 o
   1  -2   9      132.89      134.58     24.15 o
   2  -2   9     1682.14     1564.17     49.72 o
   3  -2   9     3123.01     2968.31     69.12 o
   4  -2   9      192.46      136.96     29.76 o
   5  -2   9       36.20       43.93     27.84 o
   6  -2   9       19.41       27.90     28.97 o
   7  -2   9     1352.31     1381.78    105.97 o
   8  -2   9      428.13      407.97     45.86 o
 -11  -1   9       44.34       58.22     48.44 o
 -10  -1   9      500.35      543.11     62.25 o
  -9  -1   9      382.05      363.07     53.36 o
  -8  -1   9        8.87        7.98     21.03 o
  -7  -1   9      195.38      180.48     22.44 o
  -6  -1   9      657.33      621.82     23.38 o
  -5  -1   9      972.05      919.23     24.92 o
  -4  -1   9     2101.61     2114.73     32.19 o
  -3  -1   9      563.30      541.83     16.87 o
  -2  -1   9      207.02      184.73     17.11 o
  -1  -1   9      200.47      188.15     12.63 o
   0  -1   9       92.23       75.12     20.78 o
   1  -1   9      178.65      174.30     25.54 o
   2  -1   9      339.05      281.04     28.39 o
   3  -1   9      339.38      326.21     32.11 o
   4  -1   9      117.06      114.83     28.49 o
   5  -1   9       73.77       47.71     28.51 o
   6  -1   9       49.40       79.16     30.95 o
   7  -1   9       93.22       89.40     32.67 o
 -11   0   9      218.22      244.68     58.16 o
 -10   0   9      292.50      326.98     39.87 o
  -9   0   9        6.75        6.39     29.62 o
  -8   0   9       45.22       39.71     20.67 o
  -7   0   9      443.30      430.94     26.81 o
  -6   0   9       45.27       47.81     14.00 o
  -5   0   9       53.45       51.78     14.16 o
  -4   0   9      123.59      121.43     13.55 o
  -3   0   9      138.89      136.32     11.38 o
  -2   0   9       59.46       64.91     14.76 o
  -1   0   9       27.20       30.27     13.98 o
   0   0   9      128.38      127.63     23.13 o
   1   0   9       29.19       24.83     21.91 o
   2   0   9        9.67       12.90     23.74 o
   3   0   9      133.31      125.65     27.86 o
   4   0   9      130.78      137.91     29.39 o
   5   0   9        0.72       -1.34     29.15 o
   6   0   9      129.15      146.05     51.88 o
   7   0   9      113.69      131.21     53.61 o
 -11   1   9       23.35       10.21     37.66 o
 -10   1   9      831.12      829.02     76.23 o
  -9   1   9      936.04      884.82     47.79 o
  -8   1   9      137.64      145.55     46.28 o
  -7   1   9      106.18      103.98     20.35 o
  -6   1   9       10.68       10.56     13.45 o
  -5   1   9       45.72       45.69     13.08 o
  -4   1   9      101.03      101.49     13.30 o
  -3   1   9      107.16      100.55     16.77 o
  -2   1   9      293.98      285.99     19.71 o
  -1   1   9     1243.80     1309.65     32.00 o
   0   1   9     1072.25     1067.78     41.06 o
   1   1   9       72.43       90.61     23.13 o
   2   1   9        2.18        6.56     22.32 o
   3   1   9       36.63       38.51     23.91 o
   4   1   9       76.68       95.73     47.50 o
   5   1   9      220.36      261.41     56.80 o
   6   1   9       65.47       89.96     51.80 o
 -11   2   9      696.01      746.22     71.76 o
 -10   2   9     4481.62     4501.39     97.68 o
  -9   2   9     2632.85     2760.24     74.49 o
  -8   2   9        0.23        5.16     27.68 o
  -7   2   9      716.96      738.63     31.47 o
  -6   2   9      761.47      775.56     29.79 o
  -5   2   9      837.16      835.78     21.07 o
  -4   2   9     1866.72     1824.54     40.22 o
  -3   2   9      833.15      871.16     29.52 o
  -2   2   9     2219.42     2299.02     42.65 o
  -1   2   9     6484.37     6927.51     69.92 o
   0   2   9     5707.18     5752.13     86.62 o
   1   2   9      204.41      154.39     40.44 o
   2   2   9     1087.60     1068.69     70.41 o
   3   2   9      244.53      204.61     48.38 o
   4   2   9       22.52       67.47     43.58 o
   5   2   9      119.95      149.78     53.08 o
 -11   3   9      135.11      187.30     54.90 o
 -10   3   9     1401.48     1348.26     61.61 o
  -9   3   9      881.18      784.91     46.75 o
  -8   3   9      154.29      147.79     30.21 o
  -7   3   9      907.23      975.69     42.88 o
  -6   3   9      831.01      780.91     30.71 o
  -5   3   9        9.05       20.85     13.72 o
  -4   3   9      325.97      343.71     19.27 o
  -3   3   9      808.24      781.25     25.05 o
  -2   3   9      155.18      177.81     19.30 o
  -1   3   9     1534.40     1520.01     53.99 o
   0   3   9      177.79      219.91     44.45 o
   1   3   9       11.74       15.24     41.26 o
   2   3   9      752.29      693.51     64.66 o
   3   3   9      422.90      504.63     64.68 o
   4   3   9        8.04       24.81     49.33 o
 -11   4   9        2.84      -34.55     46.79 o
 -10   4   9       23.56        3.39     34.89 o
  -9   4   9        7.20        6.02     31.83 o
  -8   4   9       15.85      -10.15     27.12 o
  -7   4   9       42.36        6.78     43.77 o
  -6   4   9        4.08       12.11     37.95 o
  -5   4   9       30.51       15.37     22.46 o
  -4   4   9      119.27      123.69     20.58 o
  -3   4   9      105.55      112.54     20.17 o
  -2   4   9       12.03       16.89     17.92 o
  -1   4   9      238.91      256.79     24.19 o
   0   4   9      297.92      308.01     38.62 o
   1   4   9       42.06       49.02     29.32 o
   2   4   9       60.52       99.71     34.33 o
   3   4   9      305.31      312.85     40.92 o
 -10   5   9      168.83      136.68     50.96 o
  -9   5   9      183.22      267.01     60.45 o
  -8   5   9        2.53      -17.64     44.02 o
  -7   5   9        0.71        0.30     43.49 o
  -6   5   9      119.28      106.65     44.06 o
  -5   5   9      300.57      283.67     51.28 o
  -4   5   9      143.94      113.90     21.23 o
  -3   5   9        1.89        8.26     19.28 o
  -2   5   9      164.40      164.71     23.67 o
  -1   5   9      503.00      466.86     39.75 o
   0   5   9      337.46      320.17     38.82 o
   1   5   9      114.89      109.08     33.52 o
   2   5   9      149.53      128.82     37.28 o
  -8   6   9       14.71        7.02     48.74 o
  -7   6   9      129.59      116.71     52.03 o
  -6   6   9       32.39       28.79     43.17 o
  -5   6   9      964.92      938.08     68.27 o
  -4   6   9     1690.75     1676.21     56.18 o
  -3   6   9        0.12        1.45     20.90 o
  -2   6   9     3053.71     3267.78     70.21 o
  -1   6   9     2901.21     3254.70     85.11 o
   0   6   9     2057.08     2182.13     75.08 o
   1   6   9       30.19       12.00     33.30 o
  -7   7   9     1233.39     1387.69     92.10 o
  -6   7   9       10.37      -12.85     45.20 o
  -5   7   9      632.05      629.57     64.41 o
  -4   7   9      214.29      191.39     46.59 o
  -3   7   9       75.09       49.61     27.16 o
  -2   7   9     1723.03     1869.33     52.78 o
  -1   7   9     1036.19     1111.68     58.78 o
   0   7   9      149.33      162.25     38.93 o
  -6   8   9        0.96      -11.92     51.30 o
  -5   8   9       33.56      -18.60     45.36 o
  -4   8   9      102.20      125.21     45.59 o
  -3   8   9       63.02       80.89     33.27 o
  -2   8   9        4.29      -28.82     46.56 o
  -3   9   9       22.39       -8.09     30.94 o
  -3 -14  10       63.25       54.08     55.23 o
  -2 -14  10       13.44       48.68     54.54 o
  -1 -14  10       20.15       52.38     50.43 o
   0 -14  10       51.65       37.19     46.75 o
   2 -14  10      480.41      608.76     67.63 o
   3 -14  10      624.23      853.97     77.60 o
   4 -14  10      284.23      301.20     59.76 o
  -5 -13  10        2.77      -37.89     45.61 o
  -4 -13  10        2.39      -14.59     46.99 o
  -3 -13  10      116.91       74.84     49.92 o
  -2 -13  10        0.07       24.57     42.38 o
  -1 -13  10      132.85      186.48     33.15 o
   0 -13  10      354.92      351.35     53.43 o
   1 -13  10      329.34      361.78     52.09 o
   2 -13  10        0.57        3.98     40.76 o
   3 -13  10       82.70       81.96     44.58 o
   4 -13  10       70.94      100.05     54.03 o
  -6 -12  10       11.82       -4.72     62.74 o
  -5 -12  10        2.59       22.29     35.97 o
  -4 -12  10      300.56      283.98     33.83 o
  -3 -12  10       17.74       -9.68     26.67 o
  -2 -12  10       87.68       95.26     30.68 o
  -1 -12  10      171.77      192.54     32.51 o
   0 -12  10      294.03      307.45     50.41 o
   1 -12  10       73.21       35.13     45.75 o
   2 -12  10        0.06      -14.04     40.72 o
   3 -12  10        0.28       19.21     41.18 o
   4 -12  10        3.99       -3.82     49.57 o
   5 -12  10       16.89      -13.05     47.44 o
  -7 -11  10      374.03      361.98     41.62 o
  -6 -11  10     1115.96     1198.81     57.82 o
  -5 -11  10      666.42      705.71     37.24 o
  -4 -11  10       18.14       28.88     23.04 o
  -3 -11  10       15.74        2.74     25.17 o
  -2 -11  10       59.45       54.55     26.57 o
  -1 -11  10      566.44      637.42     57.84 o
   0 -11  10      774.35      763.99     60.96 o
   1 -11  10       26.63       46.97     39.33 o
   2 -11  10      500.04      577.06     58.61 o
   3 -11  10     1398.42     1621.59     92.76 o
   4 -11  10      608.97      607.93     68.88 o
   5 -11  10        0.59        9.54     30.93 o
  -8 -10  10       86.64       75.22     37.04 o
  -7 -10  10     1344.36     1556.03     63.67 o
  -6 -10  10     2234.81     2360.76     98.63 o
  -5 -10  10      711.16      767.56     36.25 o
  -4 -10  10       38.18       51.82     22.25 o
  -3 -10  10      491.40      474.47     30.12 o
  -2 -10  10      102.85       98.21     36.66 o
  -1 -10  10      775.95      742.79     57.95 o
   0 -10  10      774.55      815.47     61.48 o
   1 -10  10       32.42       28.65     38.05 o
   2 -10  10     1409.53     1527.92     81.10 o
   3 -10  10     1484.91     1618.12     88.63 o
   4 -10  10      478.33      498.09     41.11 o
   5 -10  10        0.14       -1.97     29.77 o
   6 -10  10       91.45       49.85     51.84 o
  -8  -9  10       46.72       21.47     34.77 o
  -7  -9  10        4.50      -10.14     30.50 o
  -6  -9  10      112.86       89.96     30.07 o
  -5  -9  10      129.55      124.87     22.33 o
  -4  -9  10       11.65        4.42     24.67 o
  -3  -9  10       92.33       63.02     25.37 o
  -2  -9  10       43.91       59.66     33.00 o
  -1  -9  10       37.09       32.53     33.23 o
   0  -9  10      201.40      226.03     43.06 o
   1  -9  10      323.54      291.77     45.01 o
   2  -9  10      369.22      291.85     45.88 o
   3  -9  10       24.88       22.11     27.01 o
   4  -9  10        8.20       20.28     28.33 o
   5  -9  10       11.69        9.02     28.86 o
   6  -9  10       51.23       60.92     31.86 o
  -9  -8  10       22.04       30.16     33.87 o
  -8  -8  10       27.76       -3.74     30.79 o
  -7  -8  10      313.15      369.31     41.32 o
  -6  -8  10       82.97       94.07     27.75 o
  -5  -8  10      149.29      139.87     29.68 o
  -4  -8  10      535.78      521.00     37.78 o
  -3  -8  10      372.52      307.37     31.75 o
  -2  -8  10       18.48       32.94     23.88 o
  -1  -8  10      194.32      198.09     40.63 o
   0  -8  10      295.78      243.19     42.92 o
   1  -8  10       40.97       48.96     35.63 o
   2  -8  10       11.51       20.63     36.60 o
   3  -8  10        0.43      -23.20     25.68 o
   4  -8  10        1.75        7.91     28.46 o
   5  -8  10       15.10        3.68     29.70 o
   6  -8  10       90.43       92.14     33.24 o
 -10  -7  10      455.67      472.98     72.80 o
  -9  -7  10     1079.06     1093.43     55.76 o
  -8  -7  10      113.34      104.83     32.31 o
  -7  -7  10      440.66      436.15     50.45 o
  -6  -7  10      568.43      593.24     40.71 o
  -5  -7  10      498.70      497.52     35.99 o
  -4  -7  10      114.16      110.26     26.26 o
  -3  -7  10        9.71       15.89     23.27 o
  -2  -7  10      932.97      919.23     41.81 o
  -1  -7  10     5977.90     5969.18    134.75 o
   0  -7  10     4926.46     4941.13    126.39 o
   1  -7  10        0.07        0.00     34.31 o
   2  -7  10     1699.23     1601.92     55.10 o
   3  -7  10     1712.16     1779.67     59.85 o
   4  -7  10      521.24      508.31     38.84 o
   5  -7  10       19.59       14.32     28.16 o
   6  -7  10       27.33       18.51     29.91 o
 -10  -6  10     1093.39     1194.39     89.40 o
  -9  -6  10      581.39      578.09     44.32 o
  -8  -6  10       91.28       71.14     29.52 o
  -7  -6  10     2277.81     2354.08     66.07 o
  -6  -6  10     3282.54     3296.99     72.36 o
  -5  -6  10     1020.34     1091.56     45.70 o
  -4  -6  10      247.52      264.81     30.44 o
  -3  -6  10      268.73      261.65     28.62 o
  -2  -6  10      448.92      427.30     32.24 o
  -1  -6  10     1594.72     1478.07     71.37 o
   0  -6  10      805.50      842.40     58.74 o
   1  -6  10      445.27      424.29     33.85 o
   2  -6  10     3300.28     3099.12    106.44 o
   3  -6  10     5712.39     5672.17     98.18 o
   4  -6  10      745.85      757.82     59.87 o
   5  -6  10       72.52       80.50     30.18 o
   6  -6  10      206.92      218.19     36.59 o
   7  -6  10        3.32      -11.25     42.84 o
 -11  -5  10       74.69       36.42     61.74 o
 -10  -5  10       42.44       47.31     53.44 o
  -9  -5  10       16.40        5.76     30.80 o
  -8  -5  10      134.88      148.37     30.38 o
  -7  -5  10      294.71      291.43     31.25 o
  -6  -5  10      700.38      716.41     38.46 o
  -5  -5  10     1208.51     1167.09     64.83 o
  -4  -5  10       18.63       13.47     22.66 o
  -3  -5  10        1.51        6.26     22.09 o
  -2  -5  10      161.91      150.08     24.84 o
  -1  -5  10     1614.80     1545.91     72.14 o
   0  -5  10      690.17      600.89     35.87 o
   1  -5  10     1636.56     1629.50     68.84 o
   2  -5  10        4.47        5.17     24.14 o
   3  -5  10      436.26      404.18     35.30 o
   4  -5  10      102.25       86.92     29.36 o
   5  -5  10      184.39      164.66     31.55 o
   6  -5  10      136.51      140.59     34.14 o
   7  -5  10        0.80        7.52     32.88 o
 -11  -4  10      162.85      206.54     62.47 o
 -10  -4  10       43.45       52.78     51.55 o
  -9  -4  10      119.61      101.10     31.06 o
  -8  -4  10        2.50      -13.07     26.60 o
  -7  -4  10       12.60      -13.15     24.50 o
  -6  -4  10      399.75      408.10     31.35 o
  -5  -4  10       31.31       13.59     20.55 o
  -4  -4  10      438.80      449.14     45.02 o
  -3  -4  10      280.63      281.76     28.15 o
  -2  -4  10        3.76       10.11     16.59 o
  -1  -4  10       52.87       52.85     16.67 o
   0  -4  10      355.30      350.46     31.17 o
   1  -4  10       47.56       36.71     22.60 o
   2  -4  10        0.76       -7.30     23.54 o
   3  -4  10      721.45      658.35     40.77 o
   4  -4  10       89.56       64.98     26.99 o
   5  -4  10       86.17       61.77     29.73 o
   6  -4  10      333.52      326.25     57.62 o
   7  -4  10      239.87      298.53     40.41 o
 -11  -3  10      707.32      774.03     78.16 o
 -10  -3  10      421.45      388.32     58.56 o
  -9  -3  10      465.49      463.88     39.22 o
  -8  -3  10       36.91       41.05     25.97 o
  -7  -3  10      330.24      337.57     31.16 o
  -6  -3  10     1262.17     1265.11     44.52 o
  -5  -3  10       39.47       40.06     19.96 o
  -4  -3  10      237.08      234.95     38.47 o
  -3  -3  10      213.83      211.68     20.25 o
  -2  -3  10      816.16      778.66     29.55 o
  -1  -3  10        3.54        3.27     15.55 o
   0  -3  10      101.29      107.25     23.88 o
   1  -3  10       65.80       50.31     23.22 o
   2  -3  10      479.18      458.01     34.20 o
   3  -3  10      441.73      424.85     35.83 o
   4  -3  10      137.19      104.87     30.50 o
   5  -3  10        2.64       -2.49     29.22 o
   6  -3  10      373.77      413.43     43.65 o
   7  -3  10      472.58      467.79     48.39 o
 -11  -2  10     1580.86     1554.05     94.01 o
 -10  -2  10     1541.10     1536.22     86.09 o
  -9  -2  10      488.83      467.76     38.57 o
  -8  -2  10      606.95      603.58     39.24 o
  -7  -2  10     4590.71     4638.72     66.83 o
  -6  -2  10     6847.77     6965.80     83.32 o
  -5  -2  10      122.41      121.18     16.04 o
  -4  -2  10      409.67      415.53     25.25 o
  -3  -2  10       34.09       29.59     21.21 o
  -2  -2  10      135.16      136.39     17.73 o
  -1  -2  10       11.86        8.15     14.96 o
   0  -2  10       29.98       28.08     22.35 o
   1  -2  10      854.04      815.73     40.23 o
   2  -2  10     3413.72     3321.30     74.17 o
   3  -2  10     3729.68     3749.88     81.61 o
   4  -2  10      165.01      141.43     38.80 o
   5  -2  10      315.83      304.55     48.04 o
   6  -2  10       52.74       56.55     36.38 o
   7  -2  10       15.97        9.86     34.13 o
 -11  -1  10        0.23       59.50     51.72 o
 -10  -1  10       74.99       56.79     44.58 o
  -9  -1  10       41.78       66.71     41.41 o
  -8  -1  10     1462.87     1482.68     44.62 o
  -7  -1  10     1997.38     2048.30     47.76 o
  -6  -1  10     3625.52     3665.96     48.30 o
  -5  -1  10       42.40       56.50     14.67 o
  -4  -1  10      260.84      239.59     20.76 o
  -3  -1  10       63.95       40.28     16.47 o
  -2  -1  10       18.70       16.20     12.20 o
  -1  -1  10       12.17        8.89     20.70 o
   0  -1  10      132.83      122.82     24.65 o
   1  -1  10      666.25      653.92     37.34 o
   2  -1  10      660.41      679.90     40.19 o
   3  -1  10      157.67      188.60     31.41 o
   4  -1  10        0.02        2.60     28.96 o
   5  -1  10       23.34      -21.71     30.02 o
   6  -1  10        5.52      -21.95     50.47 o
 -11   0  10      138.78      118.82     54.34 o
 -10   0  10      363.59      373.90     42.11 o
  -9   0  10      207.45      181.12     34.70 o
  -8   0  10      255.98      268.53     26.50 o
  -7   0  10        9.91       -6.67     19.96 o
  -6   0  10      100.13      103.23     16.68 o
  -5   0  10      344.97      361.75     24.25 o
  -4   0  10      237.16      244.95     21.29 o
  -3   0  10       92.76       79.25     17.77 o
  -2   0  10       23.05       22.02     15.74 o
  -1   0  10       21.84       16.01     22.19 o
   0   0  10      324.01      290.56     29.39 o
   1   0  10      105.15       98.88     25.47 o
   2   0  10       16.44        6.18     24.64 o
   3   0  10      167.67      170.70     30.90 o
   4   0  10       88.49      138.27     47.36 o
   5   0  10       31.24       35.56     48.55 o
 -11   1  10       57.80       76.95     54.81 o
 -10   1  10      327.85      370.22     42.26 o
  -9   1  10      376.97      420.00     39.04 o
  -8   1  10       28.18       34.92     21.48 o
  -7   1  10       94.59       85.86     21.68 o
  -6   1  10      378.61      353.14     32.43 o
  -5   1  10      145.39      151.13     20.32 o
  -4   1  10       29.41       26.95     16.56 o
  -3   1  10      452.62      480.16     24.80 o
  -2   1  10      403.61      393.09     22.86 o
  -1   1  10      874.77      895.96     40.88 o
   0   1  10       84.12       92.81     24.38 o
   1   1  10        1.04        9.27     23.21 o
   2   1  10      224.42      159.59     45.84 o
   3   1  10      214.62      240.24     49.98 o
   4   1  10       44.38       40.91     49.12 o
   5   1  10       25.85      -14.09     49.72 o
 -11   2  10       67.49       59.38     48.78 o
 -10   2  10     1686.83     1753.52     78.08 o
  -9   2  10      806.91      817.67     55.17 o
  -8   2  10      698.53      709.29     42.07 o
  -7   2  10     2976.21     3002.33     73.91 o
  -6   2  10     2531.75     2592.59     96.11 o
  -5   2  10      404.60      430.41     21.34 o
  -4   2  10       14.23       25.80     17.32 o
  -3   2  10        3.33        7.36     16.75 o
  -2   2  10     1166.02     1236.49     43.17 o
  -1   2  10     5646.12     5774.98    110.95 o
   0   2  10      870.45      954.75     67.78 o
   1   2  10      435.02      408.42     56.22 o
   2   2  10     3526.70     3677.14    125.94 o
   3   2  10     2107.32     2179.43    106.05 o
   4   2  10      101.69      126.31     54.95 o
 -11   3  10      105.19       56.57     49.97 o
 -10   3  10      145.24      196.89     40.48 o
  -9   3  10      101.04      104.15     52.35 o
  -8   3  10      663.23      713.37     67.32 o
  -7   3  10     2063.22     2185.91     96.32 o
  -6   3  10     1575.06     1644.03     55.98 o
  -5   3  10      131.62      110.30     26.16 o
  -4   3  10      956.64      888.40     27.83 o
  -3   3  10       39.52       23.31     18.15 o
  -2   3  10      730.72      714.04     36.86 o
  -1   3  10     2050.17     2142.88     92.36 o
   0   3  10        3.92       -6.05     40.38 o
   1   3  10     1687.70     1556.77     88.36 o
   2   3  10     1292.75     1506.14     94.09 o
   3   3  10      649.13      705.71     73.59 o
  -9   4  10      143.67      161.54     57.16 o
  -8   4  10       12.05       67.55     50.90 o
  -7   4  10        6.81       21.91     43.56 o
  -6   4  10        0.01       15.83     38.33 o
  -5   4  10       16.94        0.25     37.52 o
  -4   4  10       55.85       65.63     20.36 o
  -3   4  10       24.81        3.17     20.00 o
  -2   4  10       46.04       19.21     26.99 o
  -1   4  10      410.39      414.09     38.92 o
   0   4  10      413.72      440.27     40.47 o
   1   4  10       53.61       33.89     30.87 o
   2   4  10       35.48       22.39     33.04 o
  -8   5  10       60.88       56.82     52.20 o
  -7   5  10        0.65      -14.82     46.42 o
  -6   5  10        4.24      -10.77     43.14 o
  -5   5  10       40.82       25.07     42.32 o
  -4   5  10      311.66      303.38     33.37 o
  -3   5  10      351.50      331.79     30.08 o
  -2   5  10      264.18      259.83     36.85 o
  -1   5  10      201.34      192.45     36.43 o
   0   5  10        7.88        3.84     32.83 o
   1   5  10        6.93       19.10     36.81 o
  -7   6  10     2384.23     2613.32    116.41 o
  -6   6  10      444.67      460.65     63.59 o
  -5   6  10       14.73      -14.97     41.96 o
  -4   6  10        0.60      -19.19     40.83 o
  -3   6  10       28.77       -0.56     23.79 o
  -2   6  10     1251.96     1399.31     60.89 o
  -1   6  10      903.40      898.63     55.29 o
   0   6  10       55.68       69.99     53.20 o
  -6   7  10     1591.19     1495.37     93.31 o
  -5   7  10      429.80      307.32     58.36 o
  -4   7  10      402.84      401.22     55.55 o
  -3   7  10      134.47       95.20     43.75 o
  -2   7  10       80.72      149.39     36.42 o
  -4   8  10        1.44       -0.65     45.21 o
  -3   8  10        9.17      -17.63     48.68 o
   0 -14  11       75.95       48.28     45.55 o
   1 -14  11        3.64        3.91     47.03 o
   2 -14  11      325.70      330.02     58.68 o
   3 -14  11      337.20      407.76     66.86 o
  -5 -13  11      111.10      124.34     54.11 o
  -4 -13  11        5.78       25.14     45.65 o
  -3 -13  11        1.19       14.95     31.19 o
  -2 -13  11      101.09       83.17     44.28 o
  -1 -13  11      144.24      208.65     47.40 o
   0 -13  11      110.30      111.71     45.02 o
   1 -13  11       11.52        0.80     43.23 o
   2 -13  11        9.61        1.01     45.84 o
   3 -13  11       11.58      -22.08     45.06 o
  -5 -12  11      104.46       89.30     28.47 o
  -4 -12  11        1.16       17.24     29.02 o
  -3 -12  11      718.46      677.67     47.91 o
  -2 -12  11       44.76       -4.33     36.76 o
  -1 -12  11      258.51      281.75     50.96 o
   0 -12  11     1019.05     1178.52     78.48 o
   1 -12  11        1.99      -13.53     42.83 o
   2 -12  11        9.44        5.22     42.25 o
   3 -12  11      168.70      170.79     52.17 o
   4 -12  11       16.53      -15.50     33.88 o
  -8 -11  11       53.58       50.26     42.66 o
  -7 -11  11      177.83      198.70     49.35 o
  -6 -11  11      997.13     1136.69     58.28 o
  -5 -11  11      406.75      406.33     32.69 o
  -4 -11  11        7.45       32.66     31.75 o
  -3 -11  11      491.40      464.79     53.10 o
  -2 -11  11       13.87       22.12     39.18 o
  -1 -11  11        5.14        4.94     38.76 o
   0 -11  11       14.56       -5.94     37.66 o
   1 -11  11      230.60      277.90     52.15 o
   2 -11  11     1085.58     1208.30     81.71 o
   3 -11  11     1472.74     1607.35     93.00 o
   4 -11  11      320.27      365.52     41.48 o
   5 -11  11       91.66      149.12     50.30 o
  -9 -10  11       89.67      129.45     47.43 o
  -8 -10  11      231.09      227.53     51.28 o
  -7 -10  11     1787.51     2044.34     74.31 o
  -6 -10  11     1204.05     1289.86     59.14 o
  -5 -10  11       47.19       55.38     33.74 o
  -4 -10  11      714.44      721.49     46.06 o
  -3 -10  11     1404.77     1552.51     79.53 o
  -2 -10  11      584.55      632.81     58.85 o
  -1 -10  11       21.63       20.88     37.00 o
   0 -10  11      127.05      126.27     44.12 o
   1 -10  11      239.78      280.22     48.05 o
   2 -10  11      911.04     1024.94     77.20 o
   3 -10  11      682.22      697.53     46.91 o
   4 -10  11        7.77       12.92     30.54 o
   5 -10  11      487.57      605.82     84.94 o
  -9  -9  11       14.09       20.30     45.88 o
  -8  -9  11       32.76       40.62     34.44 o
  -7  -9  11       88.02       65.86     32.16 o
  -6  -9  11        0.99       11.84     30.53 o
  -5  -9  11       35.87       37.13     29.31 o
  -4  -9  11      108.74      114.80     29.54 o
  -3  -9  11      661.69      669.93     42.11 o
  -2  -9  11      205.20      213.61     43.45 o
  -1  -9  11       94.90       84.12     38.39 o
   0  -9  11      220.76      216.64     44.97 o
   1  -9  11      164.07      149.73     41.75 o
   2  -9  11       41.62       15.03     42.50 o
   3  -9  11      111.79      106.39     31.43 o
   4  -9  11      216.35      216.09     35.70 o
   5  -9  11      195.69      195.99     37.37 o
  -9  -8  11       57.97       51.98     36.47 o
  -8  -8  11       73.88       56.51     33.01 o
  -7  -8  11       16.52        7.26     30.39 o
  -6  -8  11      217.35      213.68     44.04 o
  -5  -8  11       29.83       23.30     26.28 o
  -4  -8  11       60.67       53.88     27.06 o
  -3  -8  11       27.04       50.95     26.66 o
  -2  -8  11       58.27       11.11     33.61 o
  -1  -8  11      213.01      205.62     43.42 o
   0  -8  11        8.24      -10.28     37.71 o
   1  -8  11      136.62      139.86     42.60 o
   2  -8  11       24.45       14.73     26.73 o
   3  -8  11      175.37      160.27     32.35 o
   4  -8  11       51.19       48.71     32.14 o
   5  -8  11       13.79        0.88     30.78 o
   6  -8  11       90.30       97.95     44.15 o
 -10  -7  11        8.44       21.93     54.42 o
  -9  -7  11      166.47      205.24     37.18 o
  -8  -7  11      490.42      463.71     40.89 o
  -7  -7  11     1447.38     1507.20     66.36 o
  -6  -7  11     1093.23     1066.21    105.25 o
  -5  -7  11      165.30      146.87     29.75 o
  -4  -7  11        0.07       17.78     23.94 o
  -3  -7  11      274.04      270.61     31.14 o
  -2  -7  11        9.76       18.94     25.62 o
  -1  -7  11      892.08      822.17     60.94 o
   0  -7  11      193.06      194.00     42.87 o
   1  -7  11      993.36      909.79     53.92 o
   2  -7  11     1212.46     1246.88     53.25 o
   3  -7  11       35.18       44.69     28.62 o
   4  -7  11        6.51       -4.18     30.40 o
   5  -7  11       80.56       57.73     32.12 o
   6  -7  11      162.17      213.17     51.35 o
 -10  -6  11      244.34      269.92     61.43 o
  -9  -6  11        0.74        2.88     31.76 o
  -8  -6  11     1488.87     1550.80     59.86 o
  -7  -6  11     3858.62     3941.23    127.67 o
  -6  -6  11     1921.03     1953.56     87.50 o
  -5  -6  11        6.26        3.83     25.28 o
  -4  -6  11     2234.96     2280.56     62.63 o
  -3  -6  11     3650.84     3583.40     74.89 o
  -2  -6  11      827.76      784.55     54.41 o
  -1  -6  11      194.13      200.84     41.87 o
   0  -6  11        5.15       18.87     24.65 o
   1  -6  11     1013.32      956.81     46.71 o
   2  -6  11     2366.25     2368.92     68.18 o
   3  -6  11      407.08      437.68     49.86 o
   4  -6  11       66.80       64.64     31.00 o
   5  -6  11     1172.60     1231.66     71.10 o
   6  -6  11     1151.72     1139.54     58.43 o
   7  -6  11      267.91      281.43     59.73 o
 -11  -5  11      171.06      244.57     67.92 o
 -10  -5  11       95.59      134.71     57.49 o
  -9  -5  11      118.98      126.12     33.62 o
  -8  -5  11       55.02       44.53     28.35 o
  -7  -5  11      258.79      269.46     31.89 o
  -6  -5  11       13.83       13.20     24.79 o
  -5  -5  11       84.06       85.99     35.64 o
  -4  -5  11     1696.69     1666.93     53.78 o
  -3  -5  11     2386.85     2448.94     60.44 o
  -2  -5  11      781.13      753.84     68.33 o
  -1  -5  11        4.40       18.29     22.13 o
   0  -5  11       81.61       76.29     24.72 o
   1  -5  11        1.35        7.31     25.29 o
   2  -5  11      916.92      910.68     46.12 o
   3  -5  11      509.13      535.67     40.90 o
   4  -5  11       83.17       54.30     28.97 o
   5  -5  11      581.99      590.97     46.72 o
   6  -5  11       63.41       64.55     52.99 o
   7  -5  11       85.30      157.16     54.68 o
 -11  -4  11      441.45      546.33     71.36 o
 -10  -4  11      347.87      410.77     62.60 o
  -9  -4  11       18.31       22.73     30.92 o
  -8  -4  11      123.07      121.50     30.79 o
  -7  -4  11      293.67      312.89     56.18 o
  -6  -4  11      141.98      154.94     41.78 o
  -5  -4  11        0.88        0.37     30.51 o
  -4  -4  11      226.62      173.71     27.17 o
  -3  -4  11      177.18      176.87     21.14 o
  -2  -4  11       36.66       24.29     17.66 o
  -1  -4  11      164.96      143.99     27.19 o
   0  -4  11       50.16       52.98     24.83 o
   1  -4  11       91.74       60.75     25.90 o
   2  -4  11       55.77       37.34     24.91 o
   3  -4  11        2.69       16.07     27.52 o
   4  -4  11      514.34      468.19     40.98 o
   5  -4  11        4.20       12.76     33.60 o
   6  -4  11       49.82       42.48     35.86 o
 -11  -3  11       94.16       63.34     56.08 o
 -10  -3  11       25.76       15.48     46.08 o
  -9  -3  11       59.91       43.76     29.34 o
  -8  -3  11       41.83       45.33     26.75 o
  -7  -3  11      489.26      493.04     36.14 o
  -6  -3  11      529.61      498.63     27.25 o
  -5  -3  11      370.97      373.72     23.47 o
  -4  -3  11       14.39        1.19     21.95 o
  -3  -3  11       19.12       18.06     17.14 o
  -2  -3  11      109.31      122.62     19.31 o
  -1  -3  11      691.28      643.96     46.70 o
   0  -3  11      845.62      784.02     41.81 o
   1  -3  11      421.76      411.83     34.84 o
   2  -3  11      602.02      583.23     39.46 o
   3  -3  11      231.71      224.73     33.09 o
   4  -3  11        0.05       -7.52     30.98 o
   5  -3  11       15.27       -3.57     32.83 o
   6  -3  11        2.13      -19.03     36.56 o
 -11  -2  11       92.94      100.15     56.56 o
 -10  -2  11       82.13      102.60     48.49 o
  -9  -2  11       12.69       20.85     26.67 o
  -8  -2  11      134.80      146.91     29.47 o
  -7  -2  11     2307.92     2348.94     61.32 o
  -6  -2  11     2296.54     2192.81     74.23 o
  -5  -2  11       53.69       34.34     23.23 o
  -4  -2  11     3226.21     3202.64     69.86 o
  -3  -2  11     1742.96     1747.99     85.08 o
  -2  -2  11      471.93      404.75     32.53 o
  -1  -2  11      219.25      202.51     28.04 o
   0  -2  11      206.40      169.86     28.65 o
   1  -2  11      761.50      737.57     67.36 o
   2  -2  11     2675.21     2660.76     71.51 o
   3  -2  11     2156.00     2261.67    174.21 o
   4  -2  11        5.47       10.35     30.14 o
   5  -2  11     1221.17     1254.89     60.15 o
   6  -2  11      565.78      498.92     65.01 o
 -11  -1  11      102.96      106.10     55.05 o
 -10  -1  11        3.08       19.57     44.34 o
  -9  -1  11       24.21       58.88     29.08 o
  -8  -1  11       45.35       48.70     23.00 o
  -7  -1  11      930.54      975.41     48.45 o
  -6  -1  11        8.22       30.03     19.67 o
  -5  -1  11      100.34       93.17     19.91 o
  -4  -1  11     4579.77     4697.47     97.97 o
  -3  -1  11     1413.22     1439.64     51.01 o
  -2  -1  11      205.46      235.61     28.50 o
  -1  -1  11      535.90      495.68     35.23 o
   0  -1  11        1.76      -10.26     23.67 o
   1  -1  11      481.38      486.04     37.70 o
   2  -1  11      599.04      530.23     40.36 o
   3  -1  11       19.26       25.33     29.62 o
   4  -1  11       65.55       72.88     30.51 o
   5  -1  11     1058.45     1145.12     85.40 o
 -11   0  11       99.13       46.29     50.94 o
 -10   0  11        3.82       -7.63     33.81 o
  -9   0  11       17.28       20.18     30.11 o
  -8   0  11       33.18       45.84     29.60 o
  -7   0  11       88.76      111.98     30.07 o
  -6   0  11      323.60      306.75     25.57 o
  -5   0  11      285.74      253.38     23.62 o
  -4   0  11      786.07      796.18     31.06 o
  -3   0  11      160.12      138.96     20.06 o
  -2   0  11        4.36       -4.01     22.96 o
  -1   0  11      332.02      301.84     31.65 o
   0   0  11       32.02       71.88     26.33 o
   1   0  11       40.65       23.73     26.37 o
   2   0  11       99.65      107.29     28.52 o
   3   0  11      476.91      392.68     59.71 o
   4   0  11      166.96      157.88     53.72 o
 -10   1  11        0.02       22.44     59.30 o
  -9   1  11        1.75       12.81     46.07 o
  -8   1  11        2.22       -8.47     29.54 o
  -7   1  11       44.52       29.40     28.44 o
  -6   1  11       83.71       63.60     25.84 o
  -5   1  11      106.58       96.00     20.25 o
  -4   1  11       13.93       28.35     18.18 o
  -3   1  11       39.88       38.33     18.15 o
  -2   1  11      186.24      198.07     28.18 o
  -1   1  11       12.03       15.66     23.67 o
   0   1  11       89.85       87.88     43.53 o
   1   1  11      579.76      551.54     63.36 o
   2   1  11      302.15      341.05     59.75 o
   3   1  11       84.47       78.65     49.96 o
  -9   2  11        5.64      -13.13     51.67 o
  -8   2  11     1699.75     1729.19     94.39 o
  -7   2  11     2829.18     2975.27     76.80 o
  -6   2  11      903.09      903.36     45.14 o
  -5   2  11       27.04       44.75     19.42 o
  -4   2  11     1119.12     1147.39     37.03 o
  -3   2  11      731.17      700.05     38.99 o
  -2   2  11      116.72       98.67     39.69 o
  -1   2  11     1588.25     1574.27     84.36 o
   0   2  11        0.37        4.55     43.45 o
   1   2  11     1920.41     1989.66    101.02 o
   2   2  11     1924.27     2085.85    106.56 o
  -9   3  11      347.62      416.91     64.95 o
  -8   3  11     1528.35     1528.51     89.90 o
  -7   3  11     1594.24     1625.25     59.80 o
  -6   3  11       60.68       95.41     42.05 o
  -5   3  11      313.29      340.66     47.25 o
  -4   3  11     2487.36     2810.44     84.60 o
  -3   3  11     1182.65     1181.71     50.58 o
  -2   3  11       21.27        2.26     40.63 o
  -1   3  11      340.34      340.57     57.01 o
   0   3  11        0.12       11.50     44.75 o
   1   3  11      862.22      884.68     76.48 o
  -8   4  11      183.48      259.03     58.69 o
  -7   4  11      167.40      250.88     54.37 o
  -6   4  11      126.72      124.25     45.98 o
  -5   4  11      109.98       83.44     38.89 o
  -4   4  11      226.30      241.39     26.80 o
  -3   4  11       72.50       60.24     28.28 o
  -2   4  11        9.04      -21.99     32.81 o
  -1   4  11      148.60      108.63     35.25 o
   0   4  11      126.05      109.07     34.49 o
   1   4  11        5.86      -13.39     49.52 o
  -7   5  11       38.61       40.99     53.67 o
  -6   5  11       59.20       35.24     45.39 o
  -5   5  11      256.63      288.80     49.59 o
  -3   5  11      231.34      296.99     37.47 o
  -2   5  11        0.25        8.01     32.00 o
  -1   5  11       55.39       46.47     36.79 o
  -6   6  11      616.99      568.88     69.03 o
  -5   6  11       51.31        9.34     44.13 o
  -3   6  11       85.98       69.14     45.95 o
  -2   6  11       99.79      157.02     38.65 o
  -1 -14  12      116.17      143.54     52.84 o
   0 -14  12      382.19      394.37     65.87 o
   1 -14  12      177.66      246.42     53.83 o
  -4 -13  12       45.54       47.93     43.99 o
  -3 -13  12       21.34       69.91     42.02 o
  -2 -13  12        0.65      -22.35     42.18 o
  -1 -13  12       19.09       39.86     43.01 o
   0 -13  12       38.86       56.81     46.90 o
   1 -13  12       25.19       57.11     47.07 o
   2 -13  12       19.18       43.86     54.63 o
  -6 -12  12       27.28       26.61     45.21 o
  -5 -12  12       45.57       52.24     36.10 o
  -4 -12  12        0.33        2.92     41.97 o
  -3 -12  12        3.64        8.32     40.01 o
  -2 -12  12       80.83      115.30     45.72 o
  -1 -12  12      143.91      127.39     48.52 o
   0 -12  12       58.11       87.31     44.50 o
   1 -12  12      102.13      104.23     47.20 o
   2 -12  12        4.97       27.30     46.13 o
   3 -12  12       90.11      100.75     49.76 o
   4 -12  12       37.67        4.77     45.38 o
  -8 -11  12      131.92      128.16     48.27 o
  -7 -11  12        1.30        2.18     44.94 o
  -6 -11  12      263.10      288.28     42.82 o
  -5 -11  12        0.20       -4.51     34.72 o
  -4 -11  12      308.00      363.33     53.69 o
  -3 -11  12      556.67      576.26     61.57 o
  -2 -11  12      318.06      383.84     56.00 o
  -1 -11  12        1.48        0.93     41.08 o
   0 -11  12        1.75        0.16     44.77 o
   1 -11  12        0.11      -11.80     43.67 o
   2 -11  12      484.57      424.86     65.56 o
   3 -11  12      263.49      334.61     41.58 o
   4 -11  12       70.32       95.79     49.27 o
   5 -11  12      572.56      568.59     66.93 o
  -8 -10  12        0.02       22.81     45.54 o
  -7 -10  12      471.84      501.82     48.21 o
  -6 -10  12      243.52      241.94     37.54 o
  -5 -10  12      295.28      283.98     40.44 o
  -4 -10  12     2098.90     2381.04    124.36 o
  -3 -10  12     2061.69     2360.52    101.21 o
  -2 -10  12      366.94      421.04     55.78 o
  -1 -10  12      213.50      214.05     49.16 o
   0 -10  12      794.35      865.76     73.08 o
   1 -10  12       94.93      108.04     46.95 o
   2 -10  12       68.39       66.30     33.21 o
   3 -10  12        0.51      -11.99     31.45 o
   4 -10  12      333.48      391.18     56.62 o
   5 -10  12     1139.10     1140.33     82.40 o
  -9  -9  12      199.75      199.57     55.23 o
  -8  -9  12       73.71       56.38     37.68 o
  -7  -9  12       36.40       27.99     33.65 o
  -6  -9  12       24.75       -2.04     31.48 o
  -5  -9  12      390.62      381.71     40.21 o
  -4  -9  12      547.01      539.50     42.37 o
  -3  -9  12      196.89      191.69     32.67 o
  -2  -9  12      124.98      141.21     42.98 o
  -1  -9  12      139.37      110.98     43.02 o
   0  -9  12      232.46      278.04     50.85 o
   1  -9  12      454.86      459.83     57.80 o
   2  -9  12       18.94        8.37     29.73 o
   3  -9  12       82.67       87.72     31.93 o
   4  -9  12      336.15      325.10     41.41 o
   5  -9  12      222.71      271.65     54.44 o
  -9  -8  12        1.29       -8.26     43.94 o
  -8  -8  12        5.74       18.83     34.28 o
  -7  -8  12      394.61      407.12     60.88 o
  -6  -8  12       12.83       12.03     29.78 o
  -5  -8  12       79.07       75.37     29.87 o
  -4  -8  12        7.22        9.69     28.04 o
  -3  -8  12      384.63      417.70     36.69 o
  -2  -8  12       18.33       18.33     38.48 o
  -1  -8  12        1.18      -11.32     39.88 o
   0  -8  12      166.55      174.38     46.50 o
   1  -8  12        3.19       22.84     28.53 o
   2  -8  12      117.12      103.99     31.93 o
   3  -8  12      120.65      116.05     33.08 o
   4  -8  12      270.61      238.23     37.81 o
   5  -8  12       12.76      -34.61     45.88 o
   6  -8  12       77.78       62.00     49.64 o
 -10  -7  12       15.31       18.16     59.49 o
  -9  -7  12      168.08      172.55     38.18 o
  -8  -7  12      854.85      897.85     53.53 o
  -7  -7  12      809.51      767.72     49.76 o
  -6  -7  12        2.32        3.72     28.15 o
  -5  -7  12       24.55       33.45     28.73 o
  -4  -7  12      213.95      181.82     30.81 o
  -3  -7  12      905.37      898.93     45.45 o
  -2  -7  12      175.02      141.26     42.61 o
  -1  -7  12        0.65       -3.83     39.24 o
   0  -7  12        1.86        5.12     26.18 o
   1  -7  12      185.79      217.00     34.36 o
   2  -7  12       55.68       80.47     36.47 o
   3  -7  12      885.06      958.53     51.84 o
   4  -7  12      616.27      652.44     48.51 o
   5  -7  12      271.22      326.91     56.78 o
   6  -7  12      124.28      142.27     51.36 o
 -10  -6  12      107.80      151.97     59.51 o
  -9  -6  12       69.83       98.75     34.69 o
  -8  -6  12      372.54      362.08     39.23 o
  -7  -6  12      681.10      670.52     63.24 o
  -6  -6  12       24.62       52.66     27.84 o
  -5  -6  12     1017.60     1020.60     60.42 o
  -4  -6  12     3217.79     3239.65     75.51 o
  -3  -6  12     3028.75     3173.69     72.60 o
  -2  -6  12      377.85      350.45     33.44 o
  -1  -6  12      374.62      376.28     35.68 o
   0  -6  12      842.20      816.45     45.70 o
   1  -6  12        5.34       13.45     28.64 o
   2  -6  12       13.55       27.58     27.77 o
   3  -6  12        0.11       -8.93     28.96 o
   4  -6  12      768.36      787.81     51.40 o
   5  -6  12     1338.95     1410.64    100.56 o
 -10  -5  12      337.99      383.11     66.30 o
  -9  -5  12      261.44      247.09     37.66 o
  -8  -5  12      286.39      290.01     36.68 o
  -7  -5  12        3.37       -3.36     27.48 o
  -6  -5  12      231.02      196.14     45.75 o
  -5  -5  12     1037.86     1078.55     49.23 o
  -4  -5  12     1748.73     1699.72     56.01 o
  -3  -5  12      817.39      805.21     33.61 o
  -2  -5  12        8.27        7.13     18.97 o
  -1  -5  12     1049.93     1022.42     48.88 o
   0  -5  12     1096.10     1034.12     48.97 o
   1  -5  12      312.81      273.27     34.55 o
   2  -5  12       29.67       27.40     29.02 o
   3  -5  12      156.66      156.14     32.77 o
   4  -5  12      493.22      475.58     44.69 o
   5  -5  12      272.98      275.02     40.79 o
 -11  -4  12      165.91       88.62     56.94 o
 -10  -4  12        4.63       27.31     51.00 o
  -9  -4  12       77.63       97.07     33.70 o
  -8  -4  12      244.36      251.05     34.28 o
  -7  -4  12       61.97       35.11     38.19 o
  -6  -4  12      168.63      170.34     45.40 o
  -5  -4  12       55.48       60.91     26.86 o
  -4  -4  12      265.48      251.09     24.30 o
  -3  -4  12      260.42      262.63     24.46 o
  -2  -4  12       50.12       49.30     25.51 o
  -1  -4  12       17.91       20.41     25.62 o
   0  -4  12       18.66       16.59     25.84 o
   1  -4  12        4.44        0.08     26.08 o
   2  -4  12      170.26      192.51     32.71 o
   3  -4  12      258.21      248.16     35.88 o
   4  -4  12        3.01        8.36     32.18 o
   5  -4  12        0.16      -13.76     36.98 o
 -11  -3  12       91.46      152.73     57.95 o
 -10  -3  12      162.59      240.18     55.42 o
  -9  -3  12       62.72       47.13     30.28 o
  -8  -3  12       23.08       12.57     36.91 o
  -7  -3  12       12.45       12.62     25.85 o
  -6  -3  12      112.41      109.25     28.02 o
  -5  -3  12       77.98       79.31     26.55 o
  -4  -3  12       10.49       14.50     19.72 o
  -3  -3  12       27.37       30.33     25.68 o
  -2  -3  12       99.82       97.61     27.57 o
  -1  -3  12      227.98      200.89     30.88 o
   0  -3  12      130.49      105.75     27.79 o
   1  -3  12      137.42      142.58     30.63 o
   2  -3  12      296.93      292.36     37.11 o
   3  -3  12       48.65       37.95     31.84 o
   4  -3  12       84.18       92.02     35.44 o
   5  -3  12      182.15      230.00     57.98 o
 -11  -2  12       21.04      -20.49     51.92 o
  -9  -2  12      644.34      607.11     67.31 o
  -8  -2  12      250.96      245.50     50.35 o
  -7  -2  12       91.89       77.84     40.14 o
  -6  -2  12      298.57      257.17     43.15 o
  -5  -2  12     1517.01     1534.99     54.47 o
  -4  -2  12     2679.83     2636.99     68.46 o
  -3  -2  12     1794.21     1762.18     58.16 o
  -2  -2  12       60.91       43.63     24.63 o
  -1  -2  12       12.01        9.94     30.59 o
   0  -2  12      257.72      235.53     31.80 o
   1  -2  12       48.11       45.85     30.09 o
   2  -2  12     1359.16     1412.97     58.68 o
   3  -2  12      483.43      416.97     41.06 o
   4  -2  12      366.28      340.20     42.28 o
  -9  -1  12      907.36      856.45     73.84 o
  -8  -1  12      118.65      121.77     32.31 o
  -7  -1  12      199.91      212.11     39.60 o
  -6  -1  12       51.52       53.21     21.93 o
  -5  -1  12     2019.53     2094.20     48.99 o
  -4  -1  12     1222.38     1277.56     63.05 o
  -3  -1  12     1311.53     1345.57     62.17 o
  -2  -1  12      176.63      161.81     50.37 o
  -1  -1  12      424.76      456.05     36.40 o
   0  -1  12     1308.74     1326.89     55.29 o
   1  -1  12        6.86        1.49     28.26 o
   2  -1  12      239.13      218.15     34.83 o
   3  -1  12       48.40       72.29     50.01 o
  -9   0  12      255.50      223.75     38.03 o
  -8   0  12       18.37        8.12     31.17 o
  -7   0  12        6.45        8.86     29.12 o
  -6   0  12        1.78       19.41     26.76 o
  -5   0  12      563.01      528.48     41.69 o
  -4   0  12       31.31       23.89     25.09 o
  -3   0  12      307.20      280.41     33.11 o
  -2   0  12       30.65       36.24     25.54 o
  -1   0  12        3.86       11.81     25.67 o
   0   0  12      115.29       96.20     30.05 o
   1   0  12      158.46      136.03     49.72 o
   2   0  12      287.51      392.58     62.79 o
  -9   1  12       24.50      -31.83     50.97 o
  -8   1  12        4.51       -3.49     31.43 o
  -7   1  12       39.20       62.03     29.13 o
  -6   1  12       24.78       30.74     26.49 o
  -5   1  12        8.18       -1.34     20.92 o
  -4   1  12        7.82        8.08     26.03 o
  -3   1  12        1.76       -5.77     25.53 o
  -2   1  12       21.86        7.25     26.80 o
  -1   1  12      390.88      327.34     53.56 o
   0   1  12      384.61      353.07     61.27 o
   1   1  12      178.60      207.46     53.99 o
  -9   2  12       46.13       -7.13     54.76 o
  -8   2  12     1334.19     1414.35     60.74 o
  -7   2  12      747.52      749.53     47.04 o
  -6   2  12       17.12        5.30     27.39 o
  -5   2  12     1278.11     1322.14     51.92 o
  -4   2  12     3077.33     3342.79    112.85 o
  -3   2  12     1526.26     1566.62     84.78 o
  -2   2  12        0.35       25.96     44.43 o
  -1   2  12      339.68      333.17     60.61 o
   0   2  12        2.21      -24.82     52.16 o
   1   2  12      144.65      122.16     55.52 o
  -8   3  12     1815.36     1842.10    103.91 o
  -7   3  12      278.80      257.86     54.64 o
  -6   3  12      578.37      611.38     62.20 o
  -4   3  12     3114.68     3308.14    114.77 o
  -3   3  12     1500.88     1571.78     70.69 o
  -2   3  12      313.73      333.46     39.51 o
  -1   3  12     1137.22     1253.61    114.11 o
  -7   4  12        0.48      -27.24     50.52 o
  -6   4  12      459.91      515.89     59.78 o
  -3   4  12       13.95       10.93     31.00 o
  -2   4  12      154.27      176.33     35.72 o
  -1   4  12       85.76       32.91     49.46 o
  -6   5  12        1.44       29.52     42.81 o
  -3   5  12        0.08      -16.42     44.59 o
  -2   5  12        0.04        2.00     47.80 o
  -2 -14  13        3.56       19.24     44.86 o
  -1 -14  13      618.11      788.58     74.53 o
  -5 -13  13        5.17      -42.39     42.39 o
  -4 -13  13        0.39       10.45     43.71 o
  -3 -13  13        6.09       -6.38     44.21 o
  -2 -13  13       51.27      110.72     47.96 o
  -1 -13  13      373.00      411.77     62.55 o
   0 -13  13      319.88      481.52     66.95 o
  -6 -12  13       42.17       58.93     50.61 o
  -5 -12  13        0.20       -1.38     44.99 o
  -4 -12  13        0.26       16.54     46.15 o
  -3 -12  13        4.90       20.64     45.88 o
  -2 -12  13      118.71      157.80     53.67 o
  -1 -12  13        1.00      -27.42     48.53 o
   0 -12  13       11.94        0.36     49.52 o
   1 -12  13        5.99      -21.24     51.33 o
  -7 -11  13       47.79       75.28     47.92 o
  -6 -11  13        2.43       16.72     39.81 o
  -5 -11  13      198.21      180.40     41.90 o
  -4 -11  13     1108.99     1121.48     82.02 o
  -3 -11  13      278.25      312.21     55.32 o
  -2 -11  13        2.30        5.72     43.66 o
  -1 -11  13       80.64       89.38     49.17 o
   0 -11  13       90.01       86.82     50.00 o
   1 -11  13      116.01      145.84     52.99 o
   2 -11  13       36.42       22.87     35.15 o
   3 -11  13        3.91       -7.16     48.76 o
  -7 -10  13       24.80       50.59     50.23 o
  -6 -10  13       11.30        3.70     34.66 o
  -5 -10  13      224.74      224.75     40.64 o
  -4 -10  13      853.12      891.03     53.55 o
  -3 -10  13      477.01      478.87     58.31 o
  -2 -10  13      191.66      291.68     50.28 o
  -1 -10  13     1781.17     1853.65     98.34 o
   0 -10  13     1953.77     2236.63    106.88 o
   1 -10  13      411.89      432.79     45.52 o
   2 -10  13        0.10       10.67     33.63 o
   3 -10  13       60.09      101.75     50.87 o
  -8  -9  13      199.58      270.68     57.54 o
  -7  -9  13        4.38       -0.36     34.83 o
  -6  -9  13        5.83       -3.09     34.05 o
  -5  -9  13        6.54        5.14     31.17 o
  -4  -9  13       21.03       20.38     30.82 o
  -3  -9  13        4.84       51.44     37.76 o
  -2  -9  13      575.74      582.87     62.52 o
  -1  -9  13     1221.99     1373.00     86.20 o
   0  -9  13      854.16      875.40     75.88 o
   1  -9  13       43.66       53.79     32.65 o
   2  -9  13        0.44        0.49     31.60 o
   3  -9  13      227.41      232.33     47.70 o
   4  -9  13       57.57      139.36     49.97 o
  -8  -8  13        4.87       16.36     35.46 o
  -7  -8  13       89.05      109.05     36.21 o
  -6  -8  13        7.98       11.63     31.39 o
  -5  -8  13      156.48      133.44     32.89 o
  -4  -8  13      172.90      193.40     34.43 o
  -3  -8  13       73.42       91.87     30.74 o
  -2  -8  13      380.86      352.97     52.87 o
  -1  -8  13      105.42      103.88     43.34 o
   0  -8  13       53.39       53.98     29.89 o
   1  -8  13      436.09      455.05     42.06 o
   2  -8  13      349.14      374.16     41.25 o
   3  -8  13      205.58      202.29     37.84 o
   4  -8  13       14.28       35.49     46.92 o
  -8  -7  13       46.20       38.68     33.43 o
  -7  -7  13       21.30       17.76     30.69 o
  -6  -7  13       88.66       86.82     32.61 o
  -5  -7  13       35.30       25.01     30.07 o
  -4  -7  13       67.10       49.06     28.81 o
  -3  -7  13        1.38       -4.65     27.57 o
  -2  -7  13       72.82       67.58     39.55 o
  -1  -7  13      130.31      128.12     32.53 o
   0  -7  13        0.87       -0.13     28.81 o
   1  -7  13       26.22        1.16     29.32 o
   2  -7  13       63.86       51.49     31.54 o
   3  -7  13      972.84     1005.26     61.20 o
   4  -7  13      303.15      393.11     65.05 o
 -10  -6  13      738.14      733.14     80.79 o
  -9  -6  13     1017.50     1009.66     80.73 o
  -8  -6  13       27.26       39.74     44.51 o
  -7  -6  13       13.76      -20.91     30.89 o
  -6  -6  13       41.57       28.46     30.75 o
  -5  -6  13       18.36       23.01     28.46 o
  -4  -6  13      293.83      317.37     35.10 o
  -3  -6  13      259.89      238.82     26.03 o
  -2  -6  13      217.30      187.81     33.38 o
  -1  -6  13     1639.54     1645.59     62.27 o
   0  -6  13     1220.07     1228.07     55.92 o
   1  -6  13       59.27       42.29     30.75 o
   2  -6  13        3.89       22.11     32.66 o
   3  -6  13       34.19       41.59     32.56 o
   4  -6  13       53.10       94.74     49.20 o
  -8  -5  13      136.11      141.20     48.02 o
  -7  -5  13       67.64      102.38     46.53 o
  -6  -5  13      640.66      690.48     44.43 o
  -5  -5  13      140.16      136.31     24.88 o
  -4  -5  13      456.93      460.11     30.66 o
  -3  -5  13        2.94       10.23     26.16 o
  -2  -5  13     1000.39      965.50     49.20 o
  -1  -5  13     1774.03     1824.75    118.24 o
   0  -5  13      903.64      871.69     49.07 o
   1  -5  13       25.27       34.74     29.77 o
   2  -5  13      171.48      170.31     35.86 o
   3  -5  13      265.85      282.55     39.08 o
  -9  -4  13      160.61       80.63     48.09 o
  -8  -4  13       22.86       27.57     40.51 o
  -7  -4  13       43.25       65.41     29.14 o
  -6  -4  13      633.57      609.39     80.94 o
  -5  -4  13        1.98       10.19     22.14 o
  -4  -4  13        0.73       25.02     27.27 o
  -3  -4  13       87.63      104.33     28.97 o
  -2  -4  13      373.91      368.38     36.97 o
  -1  -4  13       74.29       51.25     29.63 o
   0  -4  13       14.92       23.30     29.19 o
   1  -4  13       22.27       15.24     28.51 o
   2  -4  13       16.36       20.82     31.33 o
   3  -4  13       52.20       45.76     35.24 o
   4  -4  13       32.28       19.27     49.36 o
  -9  -3  13        0.11       20.27     43.64 o
  -8  -3  13      315.51      328.36     55.46 o
  -7  -3  13       76.34       93.05     44.71 o
  -6  -3  13      311.96      320.70     44.49 o
  -5  -3  13      156.09      156.55     30.91 o
  -4  -3  13       47.50       46.77     26.38 o
  -3  -3  13       10.49       10.24     27.36 o
  -2  -3  13        0.66      -17.44     26.42 o
  -1  -3  13        9.83        8.12     27.64 o
   0  -3  13        8.69        5.48     28.77 o
   1  -3  13       12.88       11.71     30.58 o
   2  -3  13        0.29        7.92     30.63 o
   3  -3  13       64.08       94.71     35.66 o
   4  -3  13      207.17      170.39     54.96 o
  -9  -2  13     1345.76     1137.38     87.20 o
  -8  -2  13      608.30      646.65     67.99 o
  -7  -2  13        1.80       -8.93     41.67 o
  -6  -2  13       27.91       16.97     25.85 o
  -5  -2  13     1612.35     1635.28     59.83 o
  -4  -2  13     3859.71     3852.85     85.99 o
  -3  -2  13      227.23      211.05     32.74 o
  -2  -2  13      448.37      473.24     43.25 o
  -1  -2  13     1676.40     1688.28    125.73 o
   0  -2  13      980.17     1104.86     53.95 o
   1  -2  13      143.81      197.60     40.49 o
   2  -2  13      234.38      198.53     37.38 o
   3  -2  13       89.71       46.22     47.36 o
  -8  -1  13      117.08      113.72     46.66 o
  -7  -1  13      212.76      231.44     36.53 o
  -6  -1  13       50.90       39.52     28.02 o
  -5  -1  13     1472.56     1515.65     57.16 o
  -4  -1  13     1431.49     1339.93    162.87 o
  -3  -1  13       24.75       28.40     26.82 o
  -2  -1  13     1603.94     1667.58     61.40 o
  -1  -1  13     3142.54     3215.56    120.49 o
   0  -1  13     1303.27     1467.01     93.66 o
   1  -1  13      156.34      133.39     35.03 o
  -9   0  13      151.42      236.66     61.09 o
  -8   0  13       62.69       67.71     35.02 o
  -7   0  13       24.21       42.84     30.93 o
  -6   0  13       10.61       -7.50     29.82 o
  -5   0  13      133.41      111.87     30.24 o
  -4   0  13       77.16       94.87     32.72 o
  -3   0  13      251.30      250.97     34.36 o
  -2   0  13      246.54      260.62     36.64 o
  -1   0  13      486.03      378.61     60.58 o
   0   0  13       29.50       36.55     51.88 o
  -9   1  13       45.31       34.36     59.02 o
  -8   1  13      183.97      203.57     39.15 o
  -7   1  13      165.37      165.31     33.57 o
  -6   1  13       39.62       15.87     40.49 o
  -5   1  13        1.72      -18.75     36.49 o
  -4   1  13       72.37       85.01     47.77 o
  -3   1  13       42.01       17.69     45.69 o
  -2   1  13       20.76        7.43     47.57 o
  -1   1  13      227.05      262.19     56.09 o
   0   1  13      105.06      119.39     56.55 o
  -8   2  13        0.07       21.79     32.63 o
  -7   2  13        0.46      -10.35     46.41 o
  -4   2  13      594.27      563.77     63.13 o
  -3   2  13       95.82       98.48     49.39 o
  -2   2  13      258.37      295.36     60.47 o
  -7   3  13      273.37      276.55     59.33 o
  -3   3  13        1.25       -2.40     31.35 o
  -2   3  13     1442.87     1579.11     94.30 o
  -3 -12  14        0.83      -36.71     46.71 o
  -2 -12  14       11.78      -13.99     45.27 o
  -5 -11  14      209.71      237.63     42.78 o
  -4 -11  14      192.56      227.02     53.32 o
  -3 -11  14        0.08        1.63     43.33 o
  -2 -11  14      139.90      196.38     55.23 o
  -1 -11  14       27.09       61.02     48.83 o
  -6 -10  14      564.98      640.61     54.58 o
  -5 -10  14       66.67       89.23     36.06 o
  -4 -10  14       24.46       23.09     35.21 o
  -3 -10  14        4.33       18.31     40.89 o
  -2 -10  14      325.29      305.59     54.89 o
  -1 -10  14      992.38      984.29     81.29 o
   0 -10  14      593.78      663.35     51.82 o
  -7  -9  14      772.34      865.16     87.75 o
  -6  -9  14      882.22      983.39     57.72 o
  -5  -9  14      289.17      255.34     40.65 o
  -4  -9  14        6.46       12.33     31.65 o
  -3  -9  14        3.32      -10.08     43.17 o
  -2  -9  14       85.46      125.76     50.27 o
  -1  -9  14      738.25      780.46     51.71 o
   0  -9  14      225.62      287.71     40.44 o
   1  -9  14      149.78      172.74     39.94 o
  -7  -8  14       33.72       22.80     35.68 o
  -6  -8  14       38.19       42.20     34.13 o
  -5  -8  14      185.61      186.39     36.78 o
  -4  -8  14       84.28       41.65     31.14 o
  -3  -8  14        0.18        2.39     43.78 o
  -2  -8  14       24.97        9.11     32.57 o
  -1  -8  14       39.05       52.89     32.10 o
   0  -8  14      174.20      181.51     38.08 o
   1  -8  14        8.32       19.93     33.19 o
   2  -8  14      288.11      267.90     60.05 o
  -8  -7  14       10.69      -27.66     56.08 o
  -7  -7  14       99.43       68.69     35.42 o
  -6  -7  14       18.14       30.58     32.85 o
  -5  -7  14      289.43      302.35     37.96 o
  -4  -7  14      600.11      672.33     45.85 o
  -3  -7  14      248.07      257.40     38.57 o
  -2  -7  14        6.39        7.52     32.06 o
  -1  -7  14        1.01       13.58     32.46 o
   0  -7  14        0.46       -5.70     31.95 o
   1  -7  14        9.75        7.98     33.60 o
   2  -7  14      164.11      172.73     38.57 o
  -8  -6  14        0.22      -26.34     56.59 o
  -7  -6  14      437.51      433.11     44.99 o
  -6  -6  14      262.00      289.52     38.83 o
  -5  -6  14      604.21      613.45     36.40 o
  -4  -6  14       90.54       80.15     30.94 o
  -3  -6  14        4.89       17.00     27.73 o
  -2  -6  14      352.23      344.65     39.02 o
  -1  -6  14     2060.77     2159.97    150.92 o
   0  -6  14      842.13      880.35     52.16 o
   1  -6  14       21.60       33.81     31.89 o
   2  -6  14      403.68      389.59     46.53 o
  -7  -5  14     1312.21     1348.47     67.99 o
  -6  -5  14      771.52      804.23     39.70 o
  -5  -5  14      268.35      290.54     38.12 o
  -4  -5  14      175.81      134.34     32.28 o
  -3  -5  14        5.24        4.13     28.97 o
  -2  -5  14      431.84      403.92     39.96 o
  -1  -5  14     1278.81     1376.10     66.41 o
   0  -5  14      268.70      241.21     39.01 o
   1  -5  14      268.25      272.85     39.82 o
   2  -5  14      878.98      937.48     80.12 o
  -7  -4  14      415.59      402.64     61.38 o
  -6  -4  14       33.47       -5.52     29.57 o
  -5  -4  14      427.49      393.29     51.69 o
  -4  -4  14        1.14        3.90     30.50 o
  -3  -4  14      106.13      124.76     31.36 o
  -2  -4  14        6.34       19.99     28.82 o
  -1  -4  14       16.85        0.44     32.63 o
   0  -4  14       53.73       38.66     39.68 o
   1  -4  14      242.55      243.40     39.38 o
   2  -4  14       97.03       52.50     47.31 o
  -7  -3  14        0.45       10.53     46.10 o
  -6  -3  14       79.63       69.60     30.91 o
  -5  -3  14      273.31      230.82     35.56 o
  -4  -3  14      471.45      473.86     76.11 o
  -3  -3  14       74.00       89.18     30.44 o
  -2  -3  14       80.85       76.30     31.20 o
  -1  -3  14       61.22       45.82     31.62 o
   0  -3  14        0.50       -7.44     31.83 o
   1  -3  14        0.11      -23.37     45.22 o
   2  -3  14       21.35       35.47     48.08 o
  -7  -2  14       70.67       23.40     45.29 o
  -6  -2  14        1.96      -15.98     29.80 o
  -5  -2  14      418.34      386.47     39.51 o
  -4  -2  14      794.51      809.66     48.16 o
  -3  -2  14      118.68      145.19     38.19 o
  -2  -2  14     1190.47     1210.29     56.64 o
  -1  -2  14     1262.51     1319.47     59.87 o
   0  -2  14      532.97      546.69     46.28 o
   1  -2  14        7.39      -18.12     45.25 o
  -7  -1  14     1442.09     1462.95     92.32 o
  -6  -1  14      668.40      755.46     71.61 o
  -5  -1  14      236.26      190.06     33.71 o
  -4  -1  14      353.74      284.77     37.50 o
  -3  -1  14      229.03      262.84     38.63 o
  -2  -1  14     1121.93     1185.23     57.97 o
  -1  -1  14     1085.07     1086.78     56.75 o
  -8   0  14      298.77      330.34     63.38 o
  -7   0  14      396.43      408.93     60.76 o
  -6   0  14      262.13      262.95     56.71 o
  -5   0  14      311.21      299.47     39.75 o
  -4   0  14       38.52       33.84     29.96 o
  -3   0  14      205.29      192.11     54.01 o
  -2   0  14       39.86       63.49     53.45 o
  -7   1  14       87.40      135.69     52.96 o
  -4   1  14       26.11       62.19     50.24 o
  -3   1  14       22.63       53.48     52.72 o
  -5 -10  15      115.02      139.92     61.24 o
  -6  -9  15      719.71      725.36     80.12 o
  -5  -9  15        1.37       20.27     52.16 o
  -4  -9  15      498.62      551.90     68.14 o
  -7  -8  15      158.01      162.72     64.16 o
  -6  -8  15        3.46       -4.73     50.89 o
  -5  -8  15       96.10       90.22     52.72 o
  -4  -8  15      137.66      127.16     51.02 o
  -3  -8  15       51.01       44.31     31.48 o
  -2  -8  15       36.51       44.11     35.37 o
  -7  -7  15        2.75      -49.51     54.26 o
  -6  -7  15        3.51       42.97     51.60 o
  -5  -7  15       63.06       58.26     35.12 o
  -4  -7  15      186.15      230.49     40.25 o
  -3  -7  15      120.99      129.98     36.28 o
  -2  -7  15       73.25       85.92     35.25 o
  -1  -7  15        0.62      -15.85     45.88 o
  -8  -6  15      172.75      161.27     59.33 o
  -7  -6  15      310.00      302.30     67.63 o
  -6  -6  15      673.60      709.83     71.75 o
  -5  -6  15      131.80      134.33     35.89 o
  -4  -6  15       13.01       20.29     32.01 o
  -3  -6  15       10.26       35.41     32.13 o
  -2  -6  15      297.98      340.97     43.59 o
  -1  -6  15     1018.23     1062.49     59.64 o
  -8  -5  15      734.62      853.81     78.04 o
  -6  -5  15      953.19      945.58     76.89 o
  -5  -5  15       63.64       44.25     32.24 o
  -4  -5  15      430.71      417.55     43.51 o
  -3  -5  15      326.52      290.03     41.54 o
  -2  -5  15       69.18       73.98     34.02 o
  -1  -5  15      134.25      168.02     53.60 o
   0  -5  15        2.37        4.93     51.58 o
  -6  -4  15       34.26       15.14     34.45 o
  -5  -4  15       93.84       51.90     34.37 o
  -4  -4  15       57.06       36.11     34.28 o
  -3  -4  15      103.93      134.15     36.26 o
  -2  -4  15       11.01       27.54     32.06 o
  -1  -4  15      374.24      376.05     59.37 o
   0  -4  15      203.68      268.89     58.69 o
  -6  -3  15       13.25      -11.77     33.71 o
  -5  -3  15        1.43       21.75     33.67 o
  -4  -3  15        8.53      -19.39     33.60 o
  -3  -3  15       63.96       43.43     35.30 o
  -2  -3  15        0.50       23.99     31.97 o
  -1  -3  15       13.35       44.75     45.84 o
   0  -3  15      267.97      225.07     57.45 o
  -6  -2  15       54.57       43.70     48.24 o
  -5  -2  15        6.49      -32.48     54.48 o
  -4  -2  15        0.37       40.08     32.74 o
  -3  -2  15       64.99      106.28     33.93 o
  -2  -2  15       58.17      106.23     46.25 o
  -1  -2  15       34.84        7.08     46.94 o
  -5  -1  15      114.08      113.11     35.27 o
  -4  -1  15      836.90      852.82     76.39 o
  -3  -1  15      178.54      199.63     51.22 o
 
